# Supplementary material for: Monophasic Variant of Salmonella Typhimurium Infection Affects the Serum Metabolome in Swine
Source: Microorganisms. 2023 Oct 15;11(10):2565. doi: 10.3390/microorganisms11102565 (PMC10608901; doi:10.3390/microorganisms11102565)
Supplement: Supplementary file 1 [file microorganisms-11-02565-s001.zip]

Archive with 26 entries (26 files):
- supplementaryfig1.eps
- supplementaryfig10.eps
- supplementaryfig11.eps
- supplementaryfig12.eps
- supplementaryfig13.eps
- supplementaryfig14.eps
- supplementaryfig2.eps
- supplementaryfig3.eps
- supplementaryfig4.eps
- supplementaryfig5.eps
- supplementaryfig6.eps
- supplementaryfig7.eps
- supplementaryfig8.eps
- supplementaryfig9.eps
- supplementarytable1.xlsx
- supplementarytable10.xlsx
- supplementarytable11.xlsx
- supplementarytable12.xlsx
- supplementarytable2.xlsx
- supplementarytable3.xlsx
- supplementarytable4.xlsx
- supplementarytable5.xlsx
- supplementarytable6.xlsx
- supplementarytable7.xlsx
- supplementarytable8.xlsx
- supplementarytable9.xlsx
