# Supplementary material for: Monophasic Variant of Salmonella Typhimurium Infection Affects the Serum Metabolome in Swine
Source: Microorganisms. 2023 Oct 15;11(10):2565. doi: 10.3390/microorganisms11102565 (PMC10608901; doi:10.3390/microorganisms11102565)
Supplement: Supplementary file 1 [file microorganisms-11-02565-s001.zip › supplementarytable1.xlsx]

## Sheet: POSvNI_1DPI_positivemode
Supplemental table 1A : sPLS measured associations between OTUs and metabolic signals which vary when comparing Salmonella infected and noninfected animals and the intensity of these associations 1 DPI in positive acquisition mode.
OTUs	Taxonomy	Metabolic signals
		M86T140	M104T912	M133T69	M143T221	M146T42	M147T82	M148T52	M154T399	M165T221	M181T221	M201T70	M217T142	M218T142	M227T369	M227T328	M231T252	M233T310	M251T309	M262T111	M267T874	M270T160	M273T77	M275T315	M281T173	M282T55	M287T930	M295T310	M297T82	M302T200	M302T105	M302T160	M305T987	M306T324_1	M315T75	M318T336_1	M318T585	M318T58	M318T336_2	M325T360_1	M325T316	M328T375	M328T595	M329T417	M334T395	M337T595	M339T595	M340T595	M340T58
Otu0027	Bacteria(100);Firmicutes(100);Clostridia(100);Clostridiales(100);Lachnospiraceae(100);Blautia(100);	0	0	0	0	0	0	0	0	0	0	0	0	0	0	0	0	0	0	0	0	0	0.512906	0	0	0	0	0	0	0	0	0	0	0	-0.504444	0	0	0	0	0	0	0	0	0	0	0	0	0	0
Otu0046	Bacteria(100);Firmicutes(100);Clostridia(100);Clostridiales(100);Clostridiales_unclassified(100);Clostridiales_unclassified(100);	-0.54541	0.550519	-0.520719	0.569563	0.641424	0.531584	-0.500358	-0.56097	0.553068	0.517052	-0.606193	0.581566	0.526741	-0.531242	-0.50875	0.536446	-0.60129	-0.549591	-0.617028	0.519609	0.509441	-0.659407	0.631589	0.625248	0.619831	0.574	-0.540318	0.545992	0.631235	-0.515838	0.583967	0.517062	-0.518368	0.648528	0.518927	-0.59082	0.536308	0.52558	0.55147	0.640006	0.538324	-0.618031	-0.538784	0.530455	-0.545349	-0.562801	-0.617963	0.571411
Otu0106	Bacteria(100);Firmicutes(100);Clostridia(100);Clostridiales(100);Lachnospiraceae(100);Anaerobutyricum(100);	0	0	0	0	0	0	0	0	0	0	0	0	0	0	0	0	0	0	0	0	0	0.50614	0	0	0	0	0	0	0	0	0	0	0	0	0	0	0	0	0	0	0	0	0	0	0	0	0	0
Otu0129	Bacteria(100);Actinobacteria(100);Coriobacteriia(100);Coriobacteriales(100);Coriobacteriaceae(100);Collinsella(100);	0	0	0	0	0	0	0	0	0	0	0	0	0	0	0	0	0	0	0	0	0	0	0	0	0	0	0	0	0	0	0	0	0	0	0	0	0	0	0	0	0	0	0	0	0	0	0	0
Otu0503	Bacteria(100);Firmicutes(100);Clostridia(100);Clostridiales(100);Ruminococcaceae(100);Ruminococcaceae_unclassified(100);	0	0	0	0	0	0	0	0	0	0	0	0	0	0	0	0	0	0	0	0	0	0	0	0	0	0	0	0	0	0	0	0	0	0	0	0	0	0	0	0	0	0	0	0	0	0	0	0
[truncated: 79 more columns]
