# Supplementary material for: Monophasic Variant of Salmonella Typhimurium Infection Affects the Serum Metabolome in Swine
Source: Microorganisms. 2023 Oct 15;11(10):2565. doi: 10.3390/microorganisms11102565 (PMC10608901; doi:10.3390/microorganisms11102565)
Supplement: Supplementary file 1 [file microorganisms-11-02565-s001.zip › supplementarytable10.xlsx]

## Sheet: LS_1DPIv21DPI_negativemode
Supplemental table 3B : sPLS measured associations between OTUs and metabolic signals which vary when comparing low shedding Salmonella infected animals at 1 and 21 DPI in negative acquisition mode and the intensity these associations.
OTUs	Taxonomy	Metabolic sginals
		M80T417	M92T1280	M99T416	M103T68	M108T91	M115T93	M116T64	M124T335	M127T326	M132T381	M134T455	M137T368	M137T112	M141T724	M145T50	M146T52	M151T91	M159T525	M163T56	M173T242	M173T56_2	M174T439	M177T61	M178T381_1	M178T455	M178T381_2	M179T62	M180T330	M180T88	M187T699	M191T649	M196T601	M200T323	M201T377	M203T320	M204T104	M205T108	M212T67	M213T46	M215T332	M215T142	M216T379	M217T691	M218T692	M221T56	M221T301	M223T724	M225T330
Otu0001	Bacteria(100);Bacteroidetes(100);Bacteroidia(100);Bacteroidales(100);Prevotellaceae(100);Prevotella(100);	-0.560657	-0.541699	0	0	0.700511	0.559	-0.501518	0.52246	0.597953	-0.510345	-0.542077	0.539131	-0.650592	0.54333	-0.623075	0.543843	0.710666	0.509353	0.537504	-0.62676	-0.59412	0.64363	0.730741	-0.528815	-0.570736	0	0.613198	0.56881	-0.533526	0.66118	0.554686	0.585067	0.517317	0.592766	0	-0.537065	0.528931	0.50606	0	-0.568093	-0.736788	-0.51799	0.739909	0.745919	0.532409	-0.525237	0.625595	0.571016
Otu0007	Bacteria(100);Firmicutes(100);Bacilli(100);Lactobacillales(100);Lactobacillaceae(100);Lactobacillus(100);	0.522406	0.504741	0	0	-0.652718	-0.520862	0	0	-0.557157	0	0.505094	-0.502348	0.606205	-0.506261	0.580565	-0.506739	-0.66218	0	-0.500832	0.583999	0.553586	-0.599718	-0.680885	0	0.531797	0	-0.571362	-0.530002	0	-0.616071	-0.516842	-0.54515	0	-0.552324	0	0.500424	0	0	0	0.529334	0.68652	0	-0.689428	-0.695028	0	0	-0.582913	-0.532058
Otu0011	Bacteria(100);Bacteroidetes(100);Bacteroidia(100);Bacteroidales(100);Prevotellaceae(100);Prevotella(100);	0.65267	0.6306	-0.578591	-0.580589	-0.815476	-0.650742	0.583826	-0.608205	-0.696087	0.594101	0.631041	-0.627611	0.757365	-0.632499	0.725332	-0.633097	-0.827298	-0.592947	-0.625717	0.729622	0.691625	-0.749261	-0.850668	0.615602	0.664404	0.574395	-0.713834	-0.662161	0.621086	-0.769691	-0.645719	-0.681086	-0.602217	-0.690049	0.55987	0.625207	-0.615738	-0.589113	0.549458	0.661327	0.857707	0.603	-0.861341	-0.868337	-0.619786	0.611437	-0.728265	-0.664729
Otu0017	Bacteria(100);Firmicutes(100);Bacilli(100);Lactobacillales(100);Lactobacillaceae(100);Limosilactobacillus(100);	0.56516	0.546049	-0.501013	-0.502743	-0.706137	-0.56349	0.505546	-0.526656	-0.602755	0.514444	0.546431	-0.54346	0.655817	-0.547693	0.628079	-0.548211	-0.716373	-0.513444	-0.541821	0.631794	0.598892	-0.648799	-0.736609	0.533062	0.57532	0	-0.618122	-0.573378	0.53781	-0.66649	-0.559141	-0.589766	-0.521472	-0.597526	0	0.541379	-0.533179	-0.510124	0	0.572656	0.742705	0.52215	-0.745851	-0.75191	-0.536684	0.529455	-0.630619	-0.575602
Otu0019	Bacteria(100);Firmicutes(100);Bacilli(100);Lactobacillales(100);Lactobacillaceae(100);Lactobacillus(100);	0.661497	0.639129	-0.586417	-0.588441	-0.826505	-0.659542	0.591722	-0.61643	-0.705501	0.602136	0.639576	-0.636099	0.767608	-0.641054	0.735142	-0.641659	-0.838487	-0.600966	-0.63418	0.73949	0.700979	-0.759394	-0.862172	0.623928	0.673389	0.582164	-0.723488	-0.671116	0.629486	-0.780101	-0.654452	-0.690298	-0.610362	-0.699381	0.567442	0.633662	-0.624066	-0.597081	0.556889	0.670271	0.869307	0.611156	-0.87299	-0.880081	-0.628168	0.619707	-0.738115	-0.67372
Otu0025	Bacteria(100);Bacteroidetes(100);Bacteroidia(100);Bacteroidales(100);Muribaculaceae(100);Duncaniella(100);	0.660875	0.638528	-0.585865	-0.587887	-0.825727	-0.658922	0.591165	-0.61585	-0.704837	0.60157	0.638974	-0.6355	0.766885	-0.64045	0.73445	-0.641055	-0.837698	-0.6004	-0.633583	0.738794	0.70032	-0.758679	-0.861361	0.623341	0.672756	0.581616	-0.722807	-0.670485	0.628894	-0.779367	-0.653836	-0.689648	-0.609788	-0.698723	0.566908	0.633066	-0.623478	-0.596519	0.556365	0.66964	0.868489	0.61058	-0.872168	-0.879253	-0.627577	0.619123	-0.73742	-0.673086
Otu0028	Bacteria(100);Bacteroidetes(100);Bacteroidia(100);Bacteroidales(100);Prevotellaceae(100);Prevotella(100);	0.657633	0.635395	-0.582991	-0.585003	-0.821677	-0.655689	0.588265	-0.612829	-0.70138	0.598619	0.63584	-0.632383	0.763123	-0.637309	0.730847	-0.637911	-0.833588	-0.597455	-0.630475	0.735169	0.696884	-0.754958	-0.857136	0.620283	0.669455	0.578763	-0.719262	-0.667196	0.625809	-0.775543	-0.650629	-0.686265	-0.606796	-0.695295	0.564127	0.629961	-0.62042	-0.593593	0.553636	0.666355	0.864229	0.607585	-0.86789	-0.87494	-0.624498	0.616086	-0.733803	-0.669784
Otu0039	Bacteria(100);Bacteroidetes(100);Bacteroidia(100);Bacteroidales(100);Prevotellaceae(100);Prevotella(100);	0.6606	0.638262	-0.585621	-0.587643	-0.825384	-0.658648	0.590919	-0.615594	-0.704544	0.60132	0.638709	-0.635236	0.766567	-0.640184	0.734145	-0.640789	-0.83735	-0.600151	-0.63332	0.738487	0.700029	-0.758364	-0.861003	0.623082	0.672476	0.581374	-0.722507	-0.670206	0.628632	-0.779043	-0.653565	-0.689361	-0.609534	-0.698433	0.566672	0.632803	-0.623219	-0.596271	0.556134	0.669362	0.868128	0.610327	-0.871806	-0.878887	-0.627316	0.618866	-0.737113	-0.672806
Otu0045	Bacteria(100);Firmicutes(100);Negativicutes(100);Veillonellales(100);Veillonellaceae(100);Megasphaera(100);	0.655951	0.633771	-0.5815	-0.583508	-0.819576	-0.654013	0.586761	-0.611262	-0.699587	0.597088	0.634214	-0.630766	0.761172	-0.635679	0.728979	-0.63628	-0.831457	-0.595928	-0.628863	0.73329	0.695103	-0.753027	-0.854944	0.618697	0.667744	0.577283	-0.717423	-0.66549	0.624209	-0.773561	-0.648966	-0.68451	-0.605245	-0.693518	0.562685	0.62835	-0.618834	-0.592075	0.55222	0.664652	0.862019	0.606032	-0.865671	-0.872703	-0.622902	0.614511	-0.731926	-0.668071
Otu0047	Bacteria(100);Bacteroidetes(100);Bacteroidia(100);Bacteroidales(100);Prevotellaceae(100);Prevotella(100);	0.66318	0.640755	-0.587909	-0.589938	-0.828609	-0.661221	0.593228	-0.617999	-0.707297	0.603669	0.641204	-0.637718	0.769561	-0.642685	0.737013	-0.643292	-0.840621	-0.602495	-0.635794	0.741371	0.702763	-0.761326	-0.864367	0.625516	0.675103	0.583645	-0.725329	-0.672824	0.631088	-0.782086	-0.656118	-0.692054	-0.611915	-0.701161	0.568886	0.635275	-0.625654	-0.5986	0.558306	0.671977	0.871519	0.612711	-0.875211	-0.882321	-0.629767	0.621284	-0.739993	-0.675434
Otu0051	Bacteria(100);Proteobacteria(100);Gammaproteobacteria(100);Aeromonadales(100);Succinivibrionaceae(100);Succinivibrio(100);	0.669564	0.646923	-0.593568	-0.595617	-0.836585	-0.667586	0.598938	-0.623948	-0.714105	0.609479	0.647376	-0.643856	0.776969	-0.648871	0.744107	-0.649484	-0.848712	-0.608295	-0.641914	0.748508	0.709528	-0.768655	-0.872687	0.631537	0.681601	0.589263	-0.732311	-0.679301	0.637163	-0.789614	-0.662433	-0.698716	-0.617806	-0.70791	0.574362	0.64139	-0.631676	-0.604362	0.563681	0.678445	0.879909	0.618609	-0.883636	-0.890814	-0.635829	0.627264	-0.747116	-0.681936
Otu0052	Bacteria(100);Firmicutes(100);Clostridia(100);Clostridiales(100);Lachnospiraceae(100);Lachnospiraceae_unclassified(99);	0.570733	0.551435	-0.505955	-0.507701	-0.713101	-0.569047	0.510532	-0.53185	-0.6087	0.519518	0.55182	-0.54882	0.662285	-0.553095	0.634273	-0.553618	-0.723439	-0.518508	-0.547164	0.638025	0.604798	-0.655198	-0.743874	0.538319	0.580994	0.502285	-0.624219	-0.579033	0.543115	-0.673064	-0.564655	-0.595582	-0.526615	-0.603419	0	0.546718	-0.538438	-0.515156	0	0.578303	0.75003	0.527299	-0.753207	-0.759326	-0.541977	0.534677	-0.636838	-0.581279
Otu0065	Bacteria(100);Firmicutes(100);Clostridia(100);Clostridiales(100);Ruminococcaceae(100);Ruminococcus(90);	0.585926	0.566113	-0.519423	-0.521216	-0.732083	-0.584194	0.524122	-0.546008	-0.624903	0.533347	0.566509	-0.563429	0.679914	-0.567818	0.651157	-0.568354	-0.742696	-0.53231	-0.561729	0.655008	0.620897	-0.672639	-0.763676	0.552649	0.596459	0.515656	-0.640835	-0.594446	0.557572	-0.69098	-0.579686	-0.611436	-0.540633	-0.619482	0.502616	0.561271	-0.552771	-0.528869	0	0.593697	0.769995	0.541336	-0.773257	-0.779538	-0.556404	0.54891	-0.65379	-0.596752
Otu0066	Bacteria(100);Bacteroidetes(100);Bacteroidia(100);Bacteroidales(100);Bacteroidales_unclassified(100);Bacteroidales_unclassified(100);	0.664833	0.642352	-0.589374	-0.591408	-0.830673	-0.662868	0.594706	-0.619539	-0.709059	0.605173	0.642801	-0.639307	0.771479	-0.644286	0.738849	-0.644895	-0.842715	-0.603996	-0.637378	0.743219	0.704514	-0.763223	-0.86652	0.627074	0.676785	0.585099	-0.727137	-0.674501	0.63266	-0.784035	-0.657753	-0.693779	-0.61344	-0.702908	0.570303	0.636858	-0.627213	-0.600092	0.559697	0.673651	0.873691	0.614238	-0.877392	-0.884519	-0.631336	0.622832	-0.741837	-0.677117
Otu0067	Bacteria(100);Firmicutes(100);Erysipelotrichia(100);Erysipelotrichales(100);Erysipelotrichaceae(100);Catenibacterium(100);	0.6645	0.642031	-0.589079	-0.591113	-0.830258	-0.662537	0.594409	-0.619229	-0.708704	0.60487	0.64248	-0.638987	0.771093	-0.643964	0.73848	-0.644573	-0.842294	-0.603694	-0.637059	0.742847	0.704162	-0.762842	-0.866087	0.626761	0.676447	0.584807	-0.726773	-0.674163	0.632344	-0.783643	-0.657424	-0.693432	-0.613133	-0.702557	0.570018	0.636539	-0.626899	-0.599792	0.559418	0.673314	0.873254	0.61393	-0.876953	-0.884077	-0.63102	0.62252	-0.741466	-0.676778
Otu0084	Bacteria(100);Firmicutes(100);Clostridia(100);Clostridiales(100);Peptostreptococcaceae(100);Peptostreptococcaceae_unclassified(100);	0.6456	0.62377	-0.572324	-0.5743	-0.806643	-0.643693	0.577502	-0.601617	-0.688547	0.587666	0.624206	-0.620813	0.749161	-0.625648	0.717475	-0.626239	-0.818337	-0.586524	-0.618939	0.721718	0.684134	-0.741145	-0.841453	0.608934	0.657207	0.568173	-0.706102	-0.654988	0.614359	-0.761354	-0.638725	-0.673709	-0.595694	-0.682574	0.553805	0.618434	-0.609068	-0.582732	0.543506	0.654163	0.848416	0.596469	-0.852011	-0.858931	-0.613072	0.604814	-0.720377	-0.657529
Otu0087	Bacteria(100);Bacteroidetes(100);Bacteroidia(100);Bacteroidales(100);Prevotellaceae(100);Alloprevotella(100);	0.660536	0.6382	-0.585565	-0.587586	-0.825305	-0.658584	0.590862	-0.615535	-0.704476	0.601262	0.638647	-0.635175	0.766493	-0.640122	0.734074	-0.640727	-0.837269	-0.600093	-0.633258	0.738415	0.699961	-0.758291	-0.86092	0.623022	0.672411	0.581318	-0.722437	-0.670141	0.628572	-0.778967	-0.653501	-0.689295	-0.609475	-0.698365	0.566618	0.632742	-0.623159	-0.596213	0.55608	0.669297	0.868044	0.610268	-0.871722	-0.878802	-0.627255	0.618806	-0.737042	-0.672741
Otu0091	Bacteria(100);Bacteroidetes(100);Bacteroidia(100);Bacteroidales(100);Bacteroidales_unclassified(94);Bacteroidales_unclassified(94);	0.662046	0.63966	-0.586903	-0.588929	-0.827191	-0.66009	0.592213	-0.616942	-0.706087	0.602636	0.640107	-0.636627	0.768245	-0.641586	0.735752	-0.642192	-0.839183	-0.601465	-0.634706	0.740103	0.701561	-0.760024	-0.862888	0.624446	0.673948	0.582647	-0.724089	-0.671673	0.630009	-0.780748	-0.654996	-0.690871	-0.610869	-0.699962	0.567913	0.634188	-0.624584	-0.597576	0.557351	0.670827	0.870029	0.611663	-0.873714	-0.880811	-0.628689	0.620221	-0.738727	-0.674279
Otu0092	Bacteria(100);Proteobacteria(100);Gammaproteobacteria(100);Aeromonadales(100);Succinivibrionaceae(100);Succinivibrio(100);	0.66115	0.638794	-0.586109	-0.588132	-0.826072	-0.659197	0.591412	-0.616107	-0.705131	0.601821	0.639241	-0.635766	0.767205	-0.640717	0.734756	-0.641323	-0.838047	-0.600651	-0.633847	0.739102	0.700612	-0.758996	-0.861721	0.623601	0.673036	0.581858	-0.723109	-0.670764	0.629156	-0.779692	-0.654109	-0.689936	-0.610042	-0.699014	0.567144	0.63333	-0.623738	-0.596768	0.556597	0.66992	0.868851	0.610835	-0.872532	-0.87962	-0.627839	0.619382	-0.737728	-0.673366
Otu0107	Bacteria(100);Firmicutes(100);Negativicutes(100);Veillonellales(100);Veillonellaceae(100);Megasphaera(100);	0.65541	0.633248	-0.581021	-0.583026	-0.8189	-0.653473	0.586277	-0.610758	-0.699009	0.596596	0.633691	-0.630246	0.760544	-0.635155	0.728377	-0.635755	-0.830771	-0.595436	-0.628344	0.732685	0.694529	-0.752406	-0.854239	0.618187	0.667193	0.576807	-0.716831	-0.664941	0.623694	-0.772922	-0.64843	-0.683946	-0.604746	-0.692946	0.56222	0.627832	-0.618323	-0.591586	0.551765	0.664103	0.861308	0.605532	-0.864957	-0.871983	-0.622388	0.614004	-0.731323	-0.66752
Otu0114	Bacteria(100);Firmicutes(100);Clostridia(100);Clostridiales(100);Clostridiales_unclassified(100);Clostridiales_unclassified(100);	0.602217	0.581854	-0.533865	-0.535708	-0.752438	-0.600438	0.538695	-0.561189	-0.642278	0.548176	0.58226	-0.579095	0.698819	-0.583606	0.669262	-0.584157	-0.763346	-0.54711	-0.577348	0.67322	0.638161	-0.691341	-0.784909	0.568015	0.613044	0.529993	-0.658653	-0.610974	0.573075	-0.710192	-0.595804	-0.628437	-0.555665	-0.636706	0.516591	0.576877	-0.56814	-0.543573	0.506984	0.610205	0.791404	0.556387	-0.794757	-0.801213	-0.571875	0.564172	-0.671969	-0.613344
Otu0117	Bacteria(100);Bacteroidetes(100);Bacteroidia(100);Bacteroidales(100);Prevotellaceae(100);Prevotella(100);	0.650523	0.628526	-0.576688	-0.578679	-0.812794	-0.648601	0.581905	-0.606204	-0.693797	0.592147	0.628966	-0.625546	0.754873	-0.630419	0.722946	-0.631014	-0.824577	-0.590996	-0.623659	0.727222	0.68935	-0.746796	-0.847869	0.613577	0.662218	0.572506	-0.711486	-0.659983	0.619043	-0.767159	-0.643595	-0.678846	-0.600236	-0.687779	0.558028	0.62315	-0.613712	-0.587175	0.54765	0.659151	0.854886	0.601017	-0.858507	-0.865481	-0.617747	0.609426	-0.725869	-0.662543
Otu0130	Bacteria(100);Bacteroidetes(100);Bacteroidetes_unclassified(100);Bacteroidetes_unclassified(100);Bacteroidetes_unclassified(100);Bacteroidetes_unclassified(100);	0.659608	0.637304	-0.584742	-0.58676	-0.824145	-0.657659	0.590032	-0.61467	-0.703486	0.600416	0.637749	-0.634282	0.765415	-0.639223	0.733042	-0.639826	-0.836092	-0.599249	-0.632368	0.737377	0.698977	-0.757225	-0.85971	0.622146	0.671466	0.580501	-0.721422	-0.669199	0.627688	-0.777873	-0.652583	-0.688326	-0.608619	-0.697384	0.565821	0.631852	-0.622283	-0.595375	0.555299	0.668356	0.866824	0.60941	-0.870496	-0.877567	-0.626374	0.617937	-0.736006	-0.671795
Otu0135	Bacteria(100);Bacteroidetes(100);Bacteroidia(100);Bacteroidales(100);Prevotellaceae(100);Prevotella(100);	0.621756	0.600732	-0.551186	-0.553089	-0.776851	-0.619919	0.556173	-0.579397	-0.663117	0.565962	0.601152	-0.597884	0.721492	-0.602541	0.690977	-0.60311	-0.788113	-0.564862	-0.59608	0.695063	0.658867	-0.713772	-0.810376	0.586444	0.632934	0.547189	-0.680023	-0.630798	0.591668	-0.733235	-0.615135	-0.648827	-0.573693	-0.657364	0.533352	0.595594	-0.586573	-0.56121	0.523433	0.630003	0.817082	0.574439	-0.820543	-0.827208	-0.590429	0.582477	-0.693771	-0.633244
Otu0137	Bacteria(100);Bacteroidetes(100);Bacteroidia(100);Bacteroidales(100);Bacteroidales_unclassified(100);Bacteroidales_unclassified(100);	0.65768	0.635441	-0.583033	-0.585046	-0.821737	-0.655737	0.588308	-0.612874	-0.701431	0.598662	0.635886	-0.632429	0.763179	-0.637355	0.7309	-0.637957	-0.833649	-0.597498	-0.630521	0.735223	0.696935	-0.755013	-0.857198	0.620328	0.669504	0.578805	-0.719314	-0.667244	0.625854	-0.7756	-0.650676	-0.686315	-0.60684	-0.695346	0.564168	0.630006	-0.620465	-0.593636	0.553676	0.666404	0.864292	0.60763	-0.867953	-0.875003	-0.624544	0.616131	-0.733856	-0.669832
Otu0159	Bacteria(100);Bacteroidetes(100);Bacteroidia(100);Bacteroidales(100);Bacteroidales_unclassified(100);Bacteroidales_unclassified(100);	0.655843	0.633666	-0.581404	-0.583411	-0.81944	-0.653905	0.586664	-0.611161	-0.699471	0.596989	0.634109	-0.630662	0.761046	-0.635574	0.728858	-0.636174	-0.83132	-0.595829	-0.628759	0.733168	0.694987	-0.752903	-0.854803	0.618595	0.667633	0.577187	-0.717304	-0.66538	0.624105	-0.773433	-0.648858	-0.684397	-0.605145	-0.693403	0.562592	0.628246	-0.618731	-0.591977	0.552129	0.664542	0.861876	0.605932	-0.865528	-0.872558	-0.622798	0.61441	-0.731805	-0.667961
Otu0160	Bacteria(100);Firmicutes(100);Negativicutes(100);Selenomonadales(100);Selenomonadaceae(100);Anaerovibrio(100);	0.632586	0.611195	-0.560787	-0.562722	-0.790382	-0.630716	0.56586	-0.589489	-0.674666	0.575819	0.611623	-0.608298	0.734059	-0.613035	0.703011	-0.613615	-0.80184	-0.5747	-0.606462	0.707169	0.670342	-0.726204	-0.82449	0.596659	0.643958	0.556719	-0.691867	-0.641784	0.601974	-0.746005	-0.625849	-0.660127	-0.583685	-0.668814	0.542641	0.605967	-0.59679	-0.570985	0.53255	0.640976	0.831313	0.584444	-0.834835	-0.841616	-0.600713	0.592622	-0.705854	-0.644274
Otu0162	Bacteria(100);Bacteroidetes(100);Bacteroidia(100);Bacteroidales(100);Prevotellaceae(100);Prevotellaceae_unclassified(100);	0.655347	0.633187	-0.580965	-0.58297	-0.818821	-0.65341	0.58622	-0.610699	-0.698942	0.596538	0.63363	-0.630185	0.760471	-0.635093	0.728307	-0.635693	-0.830691	-0.595378	-0.628283	0.732614	0.694462	-0.752334	-0.854157	0.618127	0.667129	0.576751	-0.716762	-0.664877	0.623634	-0.772848	-0.648368	-0.68388	-0.604687	-0.692879	0.562166	0.627771	-0.618263	-0.591529	0.551712	0.664039	0.861225	0.605474	-0.864873	-0.871899	-0.622328	0.613945	-0.731252	-0.667456
Otu0163	Bacteria(100);Spirochaetes(100);Spirochaetia(100);Spirochaetales(100);Spirochaetaceae(100);Treponema(100);	0.646926	0.625051	-0.573499	-0.575479	-0.808299	-0.645014	0.578688	-0.602852	-0.689961	0.588873	0.625488	-0.622087	0.750699	-0.626933	0.718948	-0.627525	-0.820017	-0.587728	-0.62021	0.7232	0.685538	-0.742666	-0.843181	0.610184	0.658556	0.56934	-0.707551	-0.656333	0.61562	-0.762917	-0.640036	-0.675092	-0.596917	-0.683975	0.554943	0.619704	-0.610319	-0.583928	0.544622	0.655506	0.850158	0.597693	-0.85376	-0.860695	-0.614331	0.606056	-0.721856	-0.658879
Otu0167	Bacteria(100);Bacteria_unclassified(100);Bacteria_unclassified(100);Bacteria_unclassified(100);Bacteria_unclassified(100);Bacteria_unclassified(100);	0.652034	0.629986	-0.578028	-0.580023	-0.814682	-0.650107	0.583257	-0.607612	-0.695409	0.593522	0.630426	-0.626999	0.756627	-0.631883	0.724625	-0.63248	-0.826492	-0.592369	-0.625107	0.728911	0.690951	-0.74853	-0.849839	0.615002	0.663756	0.573835	-0.713138	-0.661516	0.620481	-0.768941	-0.64509	-0.680423	-0.60163	-0.689376	0.559324	0.624597	-0.615138	-0.588539	0.548922	0.660682	0.856871	0.602413	-0.860501	-0.867491	-0.619182	0.610841	-0.727555	-0.664082
Otu0184	Bacteria(100);Bacteroidetes(100);Bacteroidia(100);Bacteroidales(100);Bacteroidales_unclassified(100);Bacteroidales_unclassified(100);	0.643827	0.622056	-0.570752	-0.572722	-0.804427	-0.641924	0.575915	-0.599964	-0.686655	0.586051	0.622491	-0.619107	0.747103	-0.623929	0.715504	-0.624519	-0.816088	-0.584912	-0.617239	0.719736	0.682254	-0.739108	-0.839141	0.607261	0.655401	0.566612	-0.704162	-0.653189	0.612671	-0.759262	-0.63697	-0.671858	-0.594058	-0.680699	0.552284	0.616735	-0.607395	-0.581131	0.542013	0.652366	0.846085	0.59483	-0.84967	-0.856571	-0.611388	0.603153	-0.718397	-0.655723
Otu0186	Bacteria(100);Spirochaetes(100);Spirochaetia(100);Spirochaetales(100);Spirochaetaceae(100);Treponema(100);	0.642464	0.620739	-0.569544	-0.57151	-0.802724	-0.640566	0.574696	-0.598694	-0.685202	0.584811	0.621174	-0.617797	0.745522	-0.622609	0.71399	-0.623197	-0.814361	-0.583674	-0.615933	0.718212	0.68081	-0.737544	-0.837365	0.605976	0.654014	0.565413	-0.702671	-0.651806	0.611374	-0.757655	-0.635622	-0.670436	-0.5928	-0.679258	0.551115	0.61543	-0.606109	-0.579901	0.540866	0.650985	0.844295	0.593571	-0.847871	-0.854759	-0.610094	0.601876	-0.716877	-0.654335
Otu0192	Bacteria(100);Bacteroidetes(100);Bacteroidia(100);Bacteroidales(100);Bacteroidales_unclassified(100);Bacteroidales_unclassified(100);	0.641043	0.619366	-0.568284	-0.570245	-0.800948	-0.639148	0.573425	-0.597369	-0.683686	0.583517	0.619799	-0.61643	0.743872	-0.621231	0.71241	-0.621818	-0.812559	-0.582383	-0.61457	0.716623	0.679304	-0.735912	-0.835513	0.604635	0.652567	0.564162	-0.701117	-0.650364	0.610021	-0.755979	-0.634216	-0.668953	-0.591489	-0.677755	0.549896	0.614068	-0.604768	-0.578618	0.539669	0.649545	0.842427	0.592258	-0.845996	-0.852867	-0.608744	0.600544	-0.715291	-0.652887
Otu0195	Bacteria(100);Campilobacterota(100);Campylobacteria(100);Campylobacterales(100);Campylobacteraceae(100);Campylobacter(100);	0.655529	0.633362	-0.581125	-0.583131	-0.819048	-0.653592	0.586383	-0.610868	-0.699136	0.596703	0.633805	-0.63036	0.760682	-0.635269	0.728509	-0.63587	-0.830921	-0.595543	-0.628458	0.732817	0.694654	-0.752542	-0.854393	0.618299	0.667313	0.576911	-0.71696	-0.665061	0.623806	-0.773062	-0.648547	-0.684069	-0.604855	-0.693071	0.562322	0.627945	-0.618435	-0.591693	0.551864	0.664223	0.861464	0.605641	-0.865113	-0.87214	-0.6225	0.614115	-0.731455	-0.667641
Otu0199	Bacteria(100);Bacteroidetes(100);Bacteroidetes_unclassified(100);Bacteroidetes_unclassified(100);Bacteroidetes_unclassified(100);Bacteroidetes_unclassified(100);	0.650729	0.628725	-0.57687	-0.578862	-0.813051	-0.648806	0.582089	-0.606396	-0.694016	0.592334	0.629164	-0.625744	0.755112	-0.630618	0.723174	-0.631214	-0.824837	-0.591183	-0.623856	0.727451	0.689568	-0.747032	-0.848137	0.613771	0.662427	0.572687	-0.71171	-0.660191	0.619239	-0.767401	-0.643798	-0.67906	-0.600426	-0.687996	0.558205	0.623347	-0.613906	-0.587361	0.547824	0.65936	0.855156	0.601207	-0.858778	-0.865754	-0.617942	0.609618	-0.726099	-0.662752
Otu0202	Bacteria(100);Bacteroidetes(100);Bacteroidia(100);Bacteroidales(100);Muribaculaceae(100);Muribaculaceae_unclassified(100);	0.631639	0.61028	-0.559947	-0.56188	-0.789199	-0.629772	0.565013	-0.588606	-0.673656	0.574957	0.610707	-0.607387	0.73296	-0.612118	0.701959	-0.612696	-0.800639	-0.57384	-0.605554	0.706111	0.669339	-0.725117	-0.823256	0.595765	0.642994	0.555886	-0.690831	-0.640824	0.601072	-0.744889	-0.624912	-0.659139	-0.582812	-0.667813	0.541829	0.60506	-0.595897	-0.57013	0.531752	0.640016	0.830069	0.583569	-0.833585	-0.840356	-0.599814	0.591735	-0.704798	-0.643309
Otu0205	Bacteria(100);Bacteroidetes(100);Bacteroidia(100);Bacteroidales(100);Prevotellaceae(100);Prevotella(100);	0.654717	0.632578	-0.580406	-0.582409	-0.818034	-0.652782	0.585657	-0.610112	-0.69827	0.595964	0.63302	-0.629579	0.75974	-0.634483	0.727606	-0.635082	-0.829892	-0.594806	-0.627679	0.73191	0.693794	-0.75161	-0.853335	0.617533	0.666487	0.576196	-0.716072	-0.664237	0.623034	-0.772105	-0.647744	-0.683222	-0.604106	-0.692212	0.561626	0.627167	-0.617669	-0.590961	0.551181	0.663401	0.860397	0.604891	-0.864042	-0.87106	-0.621729	0.613355	-0.730549	-0.666814
Otu0209	Bacteria(100);Firmicutes(100);Firmicutes_unclassified(100);Firmicutes_unclassified(100);Firmicutes_unclassified(100);Firmicutes_unclassified(100);	0.641307	0.619622	-0.568518	-0.570481	-0.801279	-0.639412	0.573662	-0.597616	-0.683968	0.583758	0.620055	-0.616684	0.744179	-0.621488	0.712704	-0.622075	-0.812895	-0.582623	-0.614824	0.716919	0.679584	-0.736216	-0.835858	0.604885	0.652836	0.564395	-0.701406	-0.650633	0.610273	-0.756291	-0.634477	-0.669229	-0.591733	-0.678035	0.550123	0.614322	-0.605018	-0.578857	0.539892	0.649813	0.842775	0.592502	-0.846345	-0.853219	-0.608995	0.600792	-0.715586	-0.653157
Otu0212	Bacteria(100);Bacteroidetes(100);Bacteroidia(100);Bacteroidales(100);Bacteroidales_unclassified(100);Bacteroidales_unclassified(100);	0.623472	0.60239	-0.552707	-0.554615	-0.778995	-0.62163	0.557708	-0.580996	-0.664946	0.567523	0.602811	-0.599534	0.723483	-0.604204	0.692883	-0.604774	-0.790288	-0.56642	-0.597725	0.696981	0.660685	-0.715741	-0.812612	0.588063	0.63468	0.548699	-0.681899	-0.632538	0.593301	-0.735258	-0.616832	-0.650617	-0.575276	-0.659178	0.534823	0.597237	-0.588192	-0.562758	0.524877	0.631741	0.819336	0.576024	-0.822807	-0.829491	-0.592059	0.584084	-0.695685	-0.634992
Otu0214	Bacteria(100);Fusobacteria(100);Fusobacteriia(100);Fusobacteriales(100);Fusobacteriaceae(100);Fusobacterium(100);	0.621257	0.60025	-0.550744	-0.552645	-0.776227	-0.619421	0.555726	-0.578932	-0.662584	0.565507	0.600669	-0.597404	0.720913	-0.602057	0.690422	-0.602626	-0.78748	-0.564408	-0.595601	0.694505	0.658337	-0.713199	-0.809725	0.585973	0.632426	0.54675	-0.679477	-0.630291	0.591193	-0.732646	-0.614641	-0.648306	-0.573233	-0.656836	0.532923	0.595115	-0.586102	-0.560759	0.523012	0.629497	0.816426	0.573978	-0.819884	-0.826544	-0.589955	0.582009	-0.693214	-0.632736
Otu0218	Bacteria(100);Firmicutes(100);Clostridia(100);Clostridiales(100);Ruminococcaceae(100);Ruminococcaceae_unclassified(100);	0.616148	0.595314	-0.546215	-0.5481	-0.769844	-0.614328	0.551157	-0.574171	-0.657136	0.560857	0.59573	-0.592491	0.714985	-0.597106	0.684744	-0.59767	-0.781005	-0.559767	-0.590704	0.688794	0.652924	-0.707334	-0.803066	0.581155	0.627225	0.542254	-0.67389	-0.625108	0.586332	-0.726621	-0.609586	-0.642974	-0.568519	-0.651435	0.528541	0.590222	-0.581283	-0.556148	0.518712	0.624321	0.809712	0.569258	-0.813142	-0.819747	-0.585104	0.577223	-0.687513	-0.627533
Otu0221	Bacteria(100);Campilobacterota(100);Campylobacteria(100);Campylobacterales(100);Helicobacteraceae(100);Helicobacter(100);	0.637839	0.616271	-0.565444	-0.567395	-0.796946	-0.635954	0.570559	-0.594384	-0.680269	0.580601	0.616702	-0.613349	0.740155	-0.618126	0.70885	-0.61871	-0.808499	-0.579473	-0.611498	0.713042	0.675909	-0.732235	-0.831337	0.601614	0.649306	0.561343	-0.697613	-0.647114	0.606973	-0.752201	-0.631046	-0.665609	-0.588533	-0.674368	0.547148	0.611	-0.601746	-0.575726	0.536972	0.646299	0.838217	0.589298	-0.841768	-0.848605	-0.605702	0.597543	-0.711716	-0.649624
Otu0222	Bacteria(100);Firmicutes(100);Clostridia(100);Clostridiales(100);Ruminococcaceae(100);Ruminococcaceae_unclassified(100);	0.553116	0.534413	0	0	-0.691089	-0.551482	0	-0.515433	-0.58991	0.503481	0.534786	-0.531879	0.641841	-0.536022	0.614694	-0.536528	-0.701107	-0.502502	-0.530274	0.61833	0.586129	-0.634973	-0.720912	0.521702	0.56306	0	-0.60495	-0.561159	0.52635	-0.652287	-0.547225	-0.577198	-0.510359	-0.584793	0	0.529842	-0.521817	0	0	0.560452	0.726878	0.511023	-0.729957	-0.735886	-0.525248	0.518173	-0.61718	-0.563336
Otu0225	Bacteria(100);Bacteroidetes(100);Bacteroidia(100);Bacteroidales(100);Prevotellaceae(100);Prevotella(100);	0.627297	0.606086	-0.556098	-0.558018	-0.783774	-0.625444	0.561129	-0.584561	-0.669026	0.571005	0.606509	-0.603212	0.727922	-0.607911	0.697134	-0.608485	-0.795136	-0.569895	-0.601392	0.701257	0.664738	-0.720133	-0.817598	0.591671	0.638575	0.552065	-0.686083	-0.636419	0.596941	-0.739769	-0.620617	-0.654609	-0.578806	-0.663223	0.538105	0.600902	-0.591801	-0.566211	0.528098	0.635617	0.824363	0.579558	-0.827856	-0.83458	-0.595691	0.587667	-0.699953	-0.638888
Otu0233	Bacteria(100);Firmicutes(100);Clostridia(100);Clostridiales(100);Ruminococcaceae(100);Ruminococcaceae_unclassified(100);	0.541665	0.523349	0	0	-0.676782	-0.540065	0	-0.504763	-0.577698	0	0.523715	-0.520868	0.628554	-0.524925	0.601969	-0.525421	-0.686593	0	-0.519296	0.605529	0.573995	-0.621828	-0.705988	0.510902	0.551403	0	-0.592426	-0.549542	0.515453	-0.638784	-0.535897	-0.565249	0	-0.572687	0	0.518873	-0.511015	0	0	0.54885	0.71183	0.500443	-0.714846	-0.720652	-0.514374	0.507445	-0.604403	-0.551674
Otu0235	Bacteria(100);Bacteroidetes(100);Bacteroidia(100);Bacteroidales(100);Prevotellaceae(100);Prevotellamassilia(100);	0.657412	0.635182	-0.582796	-0.584807	-0.821402	-0.65547	0.588068	-0.612624	-0.701145	0.598418	0.635627	-0.632171	0.762868	-0.637095	0.730602	-0.637697	-0.833309	-0.597255	-0.630264	0.734923	0.696651	-0.754705	-0.856849	0.620075	0.669231	0.578569	-0.719021	-0.666972	0.625599	-0.775284	-0.650411	-0.686035	-0.606593	-0.695062	0.563938	0.629749	-0.620212	-0.593394	0.55345	0.666132	0.863939	0.607382	-0.867599	-0.874646	-0.624289	0.61588	-0.733557	-0.669559
Otu0238	Bacteria(100);Bacteroidetes(100);Bacteroidia(100);Bacteroidales(100);Prevotellaceae(100);Prevotella(57);	0.62911	0.607837	-0.557705	-0.559631	-0.786039	-0.627251	0.562751	-0.58625	-0.67096	0.572655	0.608262	-0.604955	0.730025	-0.609667	0.699149	-0.610243	-0.797434	-0.571542	-0.60313	0.703284	0.666659	-0.722214	-0.81996	0.59338	0.64042	0.553661	-0.688066	-0.638258	0.598666	-0.741907	-0.62241	-0.6565	-0.580478	-0.665139	0.53966	0.602638	-0.593511	-0.567847	0.529624	0.637454	0.826746	0.581233	-0.830248	-0.836992	-0.597413	0.589366	-0.701976	-0.640734
Otu0241	Bacteria(100);Proteobacteria(100);Proteobacteria_unclassified(89);Proteobacteria_unclassified(89);Proteobacteria_unclassified(89);Proteobacteria_unclassified(89);	0.648834	0.626894	-0.575191	-0.577176	-0.810683	-0.646916	0.580394	-0.60463	-0.691995	0.590609	0.627332	-0.623922	0.752913	-0.628782	0.721069	-0.629376	-0.822435	-0.589461	-0.622039	0.725333	0.68756	-0.744857	-0.845668	0.611984	0.660498	0.571019	-0.709638	-0.658269	0.617435	-0.765167	-0.641924	-0.677083	-0.598678	-0.685993	0.556579	0.621532	-0.612119	-0.58565	0.546228	0.65744	0.852666	0.599456	-0.856278	-0.863233	-0.616143	0.607843	-0.723984	-0.660822
Otu0249	Bacteria(100);Bacteroidetes(100);Bacteroidia(100);Bacteroidales(100);Prevotellaceae(100);Prevotella(100);	0.645315	0.623494	-0.572071	-0.574046	-0.806287	-0.643408	0.577247	-0.601351	-0.688243	0.587406	0.62393	-0.620538	0.74883	-0.625371	0.717158	-0.625962	-0.817975	-0.586264	-0.618666	0.721399	0.683831	-0.740817	-0.841081	0.608665	0.656916	0.567922	-0.705789	-0.654699	0.614087	-0.761017	-0.638442	-0.673411	-0.595431	-0.682272	0.553561	0.618161	-0.608799	-0.582474	0.543266	0.653874	0.848041	0.596205	-0.851634	-0.858552	-0.612801	0.604547	-0.720058	-0.657238
Otu0250	Bacteria(100);Firmicutes(100);Clostridia(100);Clostridiales(100);Ruminococcaceae(100);Ruminococcaceae_unclassified(100);	0.509735	0	0	0	-0.636887	-0.508229	0	0	-0.543644	0	0	0	0.591502	0	0.566484	0	-0.64612	0	0	0.569834	0.540159	-0.585172	-0.664371	0	0.518899	0	-0.557504	-0.517147	0	-0.601128	-0.504307	-0.531928	0	-0.538928	0	0	0	0	0	0.516496	0.669869	0	-0.672707	-0.678171	0	0	-0.568775	-0.519153
Otu0251	Bacteria(100);Bacteroidetes(100);Bacteroidia(100);Bacteroidales(100);Prevotellaceae(100);Prevotella(100);	0.596014	0.57586	-0.528366	-0.53019	-0.744687	-0.594253	0.533146	-0.555408	-0.635662	0.542529	0.576263	-0.57313	0.69162	-0.577594	0.662368	-0.57814	-0.755483	-0.541475	-0.571401	0.666285	0.631587	-0.68422	-0.776824	0.562164	0.606729	0.524534	-0.651868	-0.604681	0.567172	-0.702876	-0.589666	-0.621963	-0.549941	-0.630148	0.511269	0.570934	-0.562288	-0.537974	0.501761	0.603919	0.783252	0.550656	-0.78657	-0.792959	-0.565984	0.55836	-0.665047	-0.607026
Otu0256	Bacteria(100);Spirochaetes(100);Spirochaetia(100);Spirochaetales(100);Spirochaetaceae(100);Treponema(100);	0.634288	0.61284	-0.562296	-0.564237	-0.792509	-0.632414	0.567383	-0.591075	-0.676482	0.577369	0.613268	-0.609934	0.736034	-0.614685	0.704903	-0.615266	-0.803997	-0.576246	-0.608094	0.709072	0.672146	-0.728158	-0.826709	0.598264	0.645691	0.558218	-0.693729	-0.643511	0.603593	-0.748013	-0.627533	-0.661904	-0.585256	-0.670614	0.544101	0.607598	-0.598396	-0.572521	0.533983	0.642701	0.83355	0.586017	-0.837081	-0.843881	-0.60233	0.594216	-0.707754	-0.646007
Otu0261	Bacteria(100);Firmicutes(100);Bacilli(100);Lactobacillales(100);Lactobacillaceae(100);Limosilactobacillus(100);	0.571022	0.551713	-0.506211	-0.507958	-0.713462	-0.569335	0.51079	-0.532119	-0.609008	0.51978	0.552099	-0.549098	0.66262	-0.553375	0.634594	-0.553897	-0.723804	-0.51877	-0.547441	0.638347	0.605104	-0.655529	-0.74425	0.538592	0.581288	0.502539	-0.624534	-0.579326	0.543389	-0.673404	-0.564941	-0.595884	-0.526881	-0.603725	0	0.546994	-0.53871	-0.515416	0	0.578596	0.750409	0.527566	-0.753588	-0.75971	-0.542252	0.534947	-0.63716	-0.581573
Otu0262	Bacteria(100);Firmicutes(100);Clostridia(100);Clostridiales(100);Ruminococcaceae(100);Ruminococcaceae_unclassified(100);	0.628721	0.607462	-0.557361	-0.559285	-0.785554	-0.626864	0.562403	-0.585888	-0.670545	0.572302	0.607886	-0.604582	0.729575	-0.609291	0.698717	-0.609866	-0.796942	-0.571189	-0.602757	0.702849	0.666247	-0.721768	-0.819454	0.593014	0.640024	0.553319	-0.687641	-0.637864	0.598296	-0.741448	-0.622026	-0.656095	-0.58012	-0.664728	0.539326	0.602266	-0.593144	-0.567497	0.529297	0.63706	0.826235	0.580874	-0.829735	-0.836475	-0.597044	0.589002	-0.701543	-0.640338
Otu0263	Bacteria(100);Firmicutes(100);Negativicutes(100);Selenomonadales(100);Selenomonadaceae(100);Selenomonadaceae_unclassified(100);	0.605424	0.584952	-0.536708	-0.538561	-0.756445	-0.603635	0.541564	-0.564178	-0.645698	0.551095	0.585361	-0.582179	0.70254	-0.586713	0.672826	-0.587268	-0.767411	-0.550024	-0.580422	0.676805	0.64156	-0.695023	-0.789089	0.57104	0.616308	0.532816	-0.66216	-0.614228	0.576127	-0.713974	-0.598976	-0.631783	-0.558624	-0.640097	0.519342	0.579949	-0.571165	-0.546468	0.509683	0.613454	0.795619	0.55935	-0.798989	-0.805479	-0.57492	0.567176	-0.675547	-0.616611
Otu0267	Bacteria(100);Bacteroidetes(100);Bacteroidia(100);Bacteroidales(100);Muribaculaceae(100);Duncaniella(100);	0.661928	0.639545	-0.586798	-0.588824	-0.827043	-0.659972	0.592107	-0.616832	-0.70596	0.602528	0.639992	-0.636513	0.768107	-0.641471	0.73562	-0.642077	-0.839033	-0.601357	-0.634592	0.739971	0.701436	-0.759888	-0.862734	0.624334	0.673828	0.582543	-0.723959	-0.671553	0.629896	-0.780608	-0.654878	-0.690747	-0.610759	-0.699836	0.567811	0.634075	-0.624472	-0.597469	0.557252	0.670707	0.869873	0.611553	-0.873558	-0.880654	-0.628577	0.62011	-0.738595	-0.674158
Otu0274	Bacteria(100);Bacteroidetes(100);Bacteroidia(100);Bacteroidales(100);Prevotellaceae(100);Prevotellaceae_unclassified(58);	0.631896	0.610529	-0.560175	-0.562109	-0.78952	-0.630029	0.565243	-0.588846	-0.673931	0.575191	0.610956	-0.607634	0.733258	-0.612367	0.702245	-0.612946	-0.800966	-0.574073	-0.605801	0.706398	0.669611	-0.725412	-0.823591	0.596008	0.643256	0.556113	-0.691113	-0.641085	0.601317	-0.745192	-0.625166	-0.659408	-0.583049	-0.668085	0.54205	0.605307	-0.596139	-0.570362	0.531969	0.640277	0.830407	0.583807	-0.833925	-0.840698	-0.600058	0.591976	-0.705085	-0.643571
Otu0277	Bacteria(100);Proteobacteria(100);Gammaproteobacteria(100);Pasteurellales(100);Pasteurellaceae(100);Actinobacillus(99);	0.601686	0.58134	-0.533394	-0.535235	-0.751774	-0.599908	0.538219	-0.560694	-0.641711	0.547692	0.581747	-0.578584	0.698202	-0.58309	0.668671	-0.583641	-0.762672	-0.546627	-0.576838	0.672626	0.637598	-0.690731	-0.784216	0.567513	0.612502	0.529525	-0.658071	-0.610435	0.572569	-0.709565	-0.595278	-0.627882	-0.555174	-0.636144	0.516135	0.576368	-0.567638	-0.543094	0.506536	0.609666	0.790706	0.555896	-0.794055	-0.800505	-0.57137	0.563674	-0.671375	-0.612803
Otu0280	Bacteria(100);Firmicutes(100);Clostridia(100);Clostridiales(100);Ruminococcaceae(100);Neglecta(97);	0.50666	0	0	0	-0.633045	-0.505163	0	0	-0.540364	0	0	0	0.587934	0	0.563067	0	-0.642222	0	0	0.566397	0.536901	-0.581642	-0.660363	0	0.515769	0	-0.554141	-0.514028	0	-0.597502	-0.501264	-0.528719	0	-0.535677	0	0	0	0	0	0.51338	0.665828	0	-0.668649	-0.67408	0	0	-0.565344	-0.516022
Otu0285	Bacteria(100);Bacteroidetes(100);Bacteroidia(100);Bacteroidales(100);Prevotellaceae(100);Prevotellamassilia(100);	0.562183	0.543173	0	-0.500095	-0.702418	-0.560522	0.502884	-0.523883	-0.599581	0.511735	0.543553	-0.540598	0.652363	-0.544809	0.624771	-0.545324	-0.712601	-0.51074	-0.538967	0.628466	0.595738	-0.645383	-0.73273	0.530255	0.57229	0	-0.614867	-0.570358	0.534978	-0.66298	-0.556196	-0.58666	-0.518725	-0.59438	0	0.538528	-0.530372	-0.507438	0	0.56964	0.738794	0.5194	-0.741924	-0.74795	-0.533858	0.526667	-0.627298	-0.572571
Otu0295	Bacteria(100);Bacteroidetes(100);Bacteroidia(87);Bacteroidales(87);Bacteroidales_unclassified(87);Bacteroidales_unclassified(87);	0.577534	0.558005	-0.511983	-0.513751	-0.721598	-0.575827	0.516615	-0.538188	-0.615953	0.525708	0.558395	-0.55536	0.670176	-0.559685	0.641831	-0.560214	-0.732059	-0.524686	-0.553684	0.645627	0.612005	-0.663005	-0.752738	0.544734	0.587917	0.50827	-0.631657	-0.585932	0.549586	-0.681083	-0.571383	-0.602679	-0.532889	-0.610609	0	0.553232	-0.544854	-0.521294	0	0.585194	0.758967	0.533582	-0.762182	-0.768373	-0.548435	0.541048	-0.644426	-0.588205
Otu0303	Bacteria(100);Bacteroidetes(100);Bacteroidia(100);Bacteroidales(100);Prevotellaceae(100);Prevotella(58);	0.611471	0.590794	-0.542068	-0.543939	-0.764	-0.609664	0.546972	-0.569812	-0.652147	0.556599	0.591207	-0.587993	0.709557	-0.592573	0.679546	-0.593133	-0.775076	-0.555517	-0.586219	0.683565	0.647967	-0.701964	-0.79697	0.576743	0.622464	0.538137	-0.668774	-0.620363	0.581881	-0.721105	-0.604959	-0.638093	-0.564203	-0.64649	0.524529	0.585741	-0.57687	-0.551926	0.514774	0.619581	0.803565	0.564936	-0.806969	-0.813524	-0.580662	0.572841	-0.682294	-0.622769
Otu0305	Bacteria(100);Proteobacteria(100);Gammaproteobacteria(100);Aeromonadales(100);Succinivibrionaceae(100);Succinivibrio(100);	0.633478	0.612057	-0.561578	-0.563516	-0.791497	-0.631606	0.566658	-0.59032	-0.675618	0.576631	0.612485	-0.609156	0.735094	-0.6139	0.704003	-0.61448	-0.802971	-0.575511	-0.607318	0.708167	0.671288	-0.727228	-0.825653	0.5975	0.644866	0.557505	-0.692843	-0.64269	0.602823	-0.747058	-0.626731	-0.661059	-0.584509	-0.669757	0.543407	0.606822	-0.597632	-0.57179	0.533301	0.64188	0.832486	0.585269	-0.836012	-0.842803	-0.601561	0.593458	-0.70685	-0.645183
Otu0306	Bacteria(100);Actinobacteria(100);Coriobacteriia(100);Coriobacteriales(100);Atopobiaceae(100);Olsenella(100);	0.577092	0.557578	-0.511591	-0.513357	-0.721045	-0.575386	0.51622	-0.537775	-0.615481	0.525305	0.557968	-0.554934	0.669663	-0.559257	0.641339	-0.559785	-0.731498	-0.524284	-0.55326	0.645132	0.611536	-0.662497	-0.752161	0.544316	0.587466	0.507881	-0.631173	-0.585483	0.549165	-0.680562	-0.570946	-0.602217	-0.532481	-0.610142	0	0.552809	-0.544436	-0.520895	0	0.584746	0.758386	0.533174	-0.761598	-0.767785	-0.548015	0.540634	-0.643933	-0.587755
Otu0321	Bacteria(100);Bacteroidetes(100);Bacteroidetes_unclassified(100);Bacteroidetes_unclassified(100);Bacteroidetes_unclassified(100);Bacteroidetes_unclassified(100);	0.582193	0.562506	-0.516114	-0.517895	-0.727419	-0.580473	0.520783	-0.542529	-0.620922	0.529949	0.5629	-0.55984	0.675583	-0.5642	0.647009	-0.564733	-0.737964	-0.528919	-0.558151	0.650835	0.616942	-0.668353	-0.75881	0.549128	0.592659	0.51237	-0.636752	-0.590659	0.55402	-0.686578	-0.575993	-0.607541	-0.537188	-0.615535	0	0.557695	-0.549249	-0.525499	0	0.589915	0.76509	0.537887	-0.768331	-0.774572	-0.55286	0.545413	-0.649625	-0.59295
Otu0331	Bacteria(100);Spirochaetes(100);Spirochaetia(100);Spirochaetales(100);Spirochaetaceae(100);Treponema(100);	0.574886	0.555447	-0.509636	-0.511395	-0.71829	-0.573188	0.514247	-0.53572	-0.613129	0.523298	0.555835	-0.552814	0.667104	-0.557119	0.638888	-0.557646	-0.728702	-0.52228	-0.551146	0.642667	0.609199	-0.659965	-0.749287	0.542236	0.585221	0.50594	-0.628761	-0.583246	0.547066	-0.677961	-0.568764	-0.599916	-0.530446	-0.60781	0	0.550696	-0.542356	-0.518904	0	0.582511	0.755487	0.531136	-0.758688	-0.764851	-0.545921	0.538568	-0.641472	-0.585508
Otu0333	Bacteria(100);Bacteroidetes(100);Bacteroidetes_unclassified(100);Bacteroidetes_unclassified(100);Bacteroidetes_unclassified(100);Bacteroidetes_unclassified(100);	0.584791	0.565017	-0.518417	-0.520206	-0.730665	-0.583063	0.523107	-0.54495	-0.623693	0.532314	0.565412	-0.562338	0.678597	-0.566718	0.649896	-0.567254	-0.741257	-0.531279	-0.560641	0.65374	0.619695	-0.671336	-0.762197	0.551579	0.595304	0.514657	-0.639594	-0.593295	0.556492	-0.689642	-0.578563	-0.610252	-0.539586	-0.618282	0.501642	0.560184	-0.5517	-0.527844	0	0.592547	0.768504	0.540287	-0.771759	-0.778028	-0.555327	0.547847	-0.652524	-0.595596
Otu0334	Bacteria(100);Planctomycetes(100);Planctomycetacia(100);Planctomycetacia_unclassified(86);Planctomycetacia_unclassified(86);Planctomycetacia_unclassified(86);	0.546693	0.528207	0	0	-0.683064	-0.545078	0	-0.509448	-0.58306	0	0.528576	-0.525703	0.634388	-0.529797	0.607557	-0.530298	-0.692966	0	-0.524117	0.61115	0.579323	-0.6276	-0.712541	0.515644	0.556521	0	-0.597925	-0.554643	0.520238	-0.644713	-0.540871	-0.570495	-0.504433	-0.578002	0	0.523689	-0.515758	0	0	0.553944	0.718437	0.505088	-0.721481	-0.727341	-0.519148	0.512155	-0.610013	-0.556794
Otu0336	Bacteria(100);Bacteroidetes(100);Bacteroidia(100);Bacteroidales(100);Prevotellaceae(100);Prevotella(100);	0.550646	0.532026	0	0	-0.688002	-0.549019	0	-0.513131	-0.587276	0.501232	0.532398	-0.529504	0.638975	-0.533628	0.611949	-0.534132	-0.697976	-0.500258	-0.527906	0.615568	0.583512	-0.632137	-0.717693	0.519372	0.560545	0	-0.602248	-0.558653	0.523999	-0.649374	-0.544781	-0.57462	-0.50808	-0.582181	0	0.527475	-0.519487	0	0	0.557949	0.723632	0.50874	-0.726697	-0.7326	-0.522902	0.515858	-0.614424	-0.56082
Otu0338	Bacteria(100);Bacteroidetes(100);Bacteroidia(100);Bacteroidales(100);Bacteroidaceae(100);Bacteroides(100);	0.626593	0.605405	-0.555474	-0.557391	-0.782894	-0.624741	0.560499	-0.583904	-0.668275	0.570364	0.605828	-0.602535	0.727104	-0.607228	0.696351	-0.607801	-0.794243	-0.569255	-0.600717	0.70047	0.663992	-0.719324	-0.816679	0.591006	0.637857	0.551445	-0.685313	-0.635704	0.596271	-0.738938	-0.61992	-0.653874	-0.578156	-0.662478	0.5375	0.600227	-0.591136	-0.565575	0.527504	0.634903	0.823437	0.578908	-0.826926	-0.833643	-0.595022	0.587007	-0.699167	-0.63817
Otu0339	Bacteria(100);Bacteroidetes(100);Bacteroidia(100);Bacteroidales(100);Prevotellaceae(100);Prevotella(100);	0.523743	0.506033	0	0	-0.654389	-0.522196	0	0	-0.558584	0	0.506387	-0.503634	0.607757	-0.507557	0.582052	-0.508037	-0.663876	0	-0.502115	0.585494	0.555004	-0.601254	-0.682629	0	0.533159	0	-0.572825	-0.531359	0	-0.617648	-0.518166	-0.546546	0	-0.553738	0	0.501705	0	0	0	0.53069	0.688278	0	-0.691194	-0.696808	0	0	-0.584406	-0.533421
Otu0341	Bacteria(100);Bacteroidetes(100);Bacteroidia(100);Bacteroidales(100);Muribaculaceae(100);Muribaculaceae_unclassified(100);	0.656675	0.63447	-0.582141	-0.584151	-0.82048	-0.654734	0.587408	-0.611936	-0.700358	0.597747	0.634913	-0.631462	0.762012	-0.63638	0.729782	-0.636981	-0.832374	-0.596585	-0.629556	0.734098	0.695869	-0.753858	-0.855887	0.61938	0.66848	0.57792	-0.718214	-0.666224	0.624897	-0.774414	-0.649681	-0.685265	-0.605912	-0.694282	0.563305	0.629043	-0.619516	-0.592728	0.552829	0.665384	0.86297	0.6067	-0.866626	-0.873665	-0.623588	0.615189	-0.732733	-0.668808
Otu0344	Bacteria(100);Bacteroidetes(100);Bacteroidia(100);Bacteroidales(100);Prevotellaceae(100);Prevotella(100);	0.593279	0.573218	-0.525942	-0.527757	-0.741271	-0.591526	0.5307	-0.55286	-0.632745	0.54004	0.573619	-0.5705	0.688447	-0.574944	0.659329	-0.575487	-0.752017	-0.53899	-0.568779	0.663229	0.62869	-0.68108	-0.77326	0.559585	0.603945	0.522127	-0.648877	-0.601906	0.564569	-0.699652	-0.586961	-0.61911	-0.547418	-0.627256	0.508924	0.568315	-0.559708	-0.535506	0	0.601148	0.779659	0.548129	-0.782961	-0.789321	-0.563387	0.555798	-0.661995	-0.604241
Otu0345	Bacteria(100);Spirochaetes(100);Spirochaetia(100);Spirochaetales(100);Sphaerochaetaceae(98);Sphaerochaetaceae_unclassified(98);	0.621731	0.600707	-0.551164	-0.553067	-0.77682	-0.619894	0.55615	-0.579373	-0.66309	0.565939	0.601128	-0.59786	0.721463	-0.602516	0.690948	-0.603086	-0.788081	-0.564839	-0.596056	0.695035	0.65884	-0.713743	-0.810343	0.58642	0.632908	0.547167	-0.679995	-0.630772	0.591644	-0.733205	-0.61511	-0.6488	-0.57367	-0.657338	0.53333	0.595569	-0.58655	-0.561187	0.523412	0.629977	0.817048	0.574416	-0.82051	-0.827175	-0.590405	0.582453	-0.693742	-0.633219
Otu0346	Bacteria(100);Bacteroidetes(100);Bacteroidia(100);Bacteroidales(100);Porphyromonadaceae(100);Parabacteroides(100);	0.513798	0	0	0	-0.641963	-0.51228	0	0	-0.547977	0	0	0	0.596216	0	0.570999	0	-0.65127	0	0	0.574376	0.544465	-0.589837	-0.669667	0	0.523035	0	-0.561948	-0.521269	0	-0.60592	-0.508326	-0.536168	0	-0.543223	0	0	0	0	0	0.520613	0.675208	0	-0.678069	-0.683577	0	0	-0.573308	-0.523291
Otu0349	Bacteria(100);Bacteroidetes(100);Bacteroidia(100);Bacteroidales(100);Prevotellaceae(100);Prevotella(100);	0.578803	0.559231	-0.513108	-0.51488	-0.723184	-0.577093	0.517751	-0.53937	-0.617306	0.526863	0.559622	-0.55658	0.671649	-0.560915	0.643241	-0.561445	-0.733667	-0.525839	-0.554901	0.647046	0.61335	-0.664462	-0.754392	0.545931	0.589209	0.509387	-0.633045	-0.58722	0.550794	-0.68258	-0.572639	-0.604003	-0.53406	-0.611951	0	0.554448	-0.546051	-0.522439	0	0.58648	0.760635	0.534755	-0.763857	-0.770062	-0.54964	0.542237	-0.645843	-0.589498
Otu0353	Bacteria(100);Bacteroidetes(100);Bacteroidia(100);Bacteroidales(100);Muribaculaceae(100);Muribaculaceae_unclassified(100);	0.61801	0.597113	-0.547866	-0.549757	-0.772171	-0.616184	0.552822	-0.575906	-0.659122	0.562552	0.59753	-0.594282	0.717145	-0.598911	0.686814	-0.599477	-0.783365	-0.561458	-0.592489	0.690876	0.654897	-0.709472	-0.805493	0.582911	0.629121	0.543892	-0.675926	-0.626997	0.588104	-0.728817	-0.611429	-0.644918	-0.570237	-0.653404	0.530138	0.592005	-0.58304	-0.557829	0.520279	0.626207	0.812159	0.570978	-0.8156	-0.822225	-0.586872	0.578967	-0.689591	-0.629429
Otu0354	Bacteria(100);Bacteroidetes(100);Bacteroidia(100);Bacteroidales(100);Prevotellaceae(100);Prevotellamassilia(100);	0.566389	0.547237	-0.502103	-0.503836	-0.707673	-0.564715	0.506646	-0.527802	-0.604066	0.515563	0.547619	-0.544642	0.657243	-0.548885	0.629445	-0.549403	-0.717931	-0.514561	-0.542999	0.633168	0.600194	-0.65021	-0.738212	0.534221	0.576571	0	-0.619467	-0.574625	0.53898	-0.66794	-0.560357	-0.591049	-0.522606	-0.598826	0	0.542556	-0.534339	-0.511234	0	0.573901	0.744321	0.523285	-0.747474	-0.753545	-0.537852	0.530607	-0.63199	-0.576854
Otu0355	Bacteria(100);Bacteroidetes(100);Bacteroidia(100);Bacteroidales(100);Bacteroidaceae(100);Bacteroidaceae_unclassified(100);	0.528054	0.510198	0	0	-0.659776	-0.526494	0	0	-0.563181	0	0.510555	-0.50778	0.612759	-0.511735	0.586843	-0.512218	-0.66934	0	-0.506248	0.590313	0.559572	-0.606203	-0.688248	0	0.537547	0	-0.57754	-0.535733	0.502501	-0.622732	-0.522431	-0.551045	0	-0.558296	0	0.505835	0	0	0	0.535058	0.693943	0	-0.696883	-0.702543	-0.501449	0	-0.589216	-0.537811
Otu0356	Bacteria(100);Bacteroidetes(100);Bacteroidia(65);Bacteroidales(65);Bacteroidales_unclassified(65);Bacteroidales_unclassified(65);	0.592844	0.572797	-0.525555	-0.52737	-0.740727	-0.591092	0.53031	-0.552454	-0.632281	0.539644	0.573198	-0.570082	0.687942	-0.574522	0.658845	-0.575065	-0.751465	-0.538595	-0.568361	0.662742	0.628228	-0.68058	-0.772692	0.559174	0.603502	0.521744	-0.648401	-0.601465	0.564155	-0.699138	-0.58653	-0.618655	-0.547016	-0.626796	0.50855	0.567898	-0.559297	-0.535113	0	0.600707	0.779086	0.547727	-0.782387	-0.788742	-0.562974	0.55539	-0.661509	-0.603798
Otu0367	Bacteria(100);Bacteroidetes(100);Bacteroidia(94);Bacteroidales(94);Bacteroidales_unclassified(94);Bacteroidales_unclassified(94);	0.6311	0.60976	-0.559469	-0.561401	-0.788526	-0.629235	0.564531	-0.588104	-0.673082	0.574467	0.610186	-0.606869	0.732335	-0.611596	0.70136	-0.612174	-0.799956	-0.57335	-0.605038	0.705508	0.668768	-0.724498	-0.822554	0.595257	0.642446	0.555412	-0.690242	-0.640277	0.60056	-0.744253	-0.624379	-0.658577	-0.582315	-0.667243	0.541367	0.604544	-0.595388	-0.569643	0.531299	0.63947	0.829361	0.583072	-0.832874	-0.839639	-0.599302	0.59123	-0.704197	-0.642761
Otu0368	Bacteria(100);Bacteroidetes(100);Bacteroidia(100);Bacteroidales(100);Muribaculaceae(100);Muribaculaceae_unclassified(100);	0.607085	0.586557	-0.538181	-0.540038	-0.758521	-0.605291	0.543049	-0.565726	-0.64747	0.552607	0.586967	-0.583776	0.704468	-0.588323	0.674672	-0.588879	-0.769517	-0.551533	-0.582015	0.678662	0.64332	-0.69693	-0.791254	0.572607	0.617999	0.534277	-0.663977	-0.615913	0.577707	-0.715933	-0.60062	-0.633517	-0.560156	-0.641853	0.520767	0.58154	-0.572733	-0.547967	0.511082	0.615137	0.797802	0.560885	-0.801181	-0.807689	-0.576498	0.568732	-0.6774	-0.618302
Otu0371	Bacteria(100);Firmicutes(100);Bacilli(100);Lactobacillales(100);Lactobacillaceae(100);Ligilactobacillus(100);	0.608577	0.587998	-0.539503	-0.541365	-0.760384	-0.606779	0.544384	-0.567116	-0.649061	0.553965	0.58841	-0.585211	0.706199	-0.589769	0.67633	-0.590326	-0.771407	-0.552888	-0.583445	0.68033	0.644901	-0.698642	-0.793198	0.574013	0.619518	0.53559	-0.665609	-0.617427	0.579127	-0.717692	-0.602096	-0.635073	-0.561533	-0.64343	0.522046	0.582969	-0.57414	-0.549314	0.512338	0.616649	0.799762	0.562263	-0.80315	-0.809674	-0.577914	0.57013	-0.679065	-0.619822
Otu0377	Bacteria(100);Firmicutes(100);Firmicutes_unclassified(81);Firmicutes_unclassified(81);Firmicutes_unclassified(81);Firmicutes_unclassified(81);	0.631237	0.609892	-0.559591	-0.561522	-0.788696	-0.629371	0.564653	-0.588231	-0.673228	0.574591	0.610318	-0.607	0.732493	-0.611728	0.701512	-0.612306	-0.80013	-0.573474	-0.605169	0.705661	0.668913	-0.724655	-0.822732	0.595386	0.642585	0.555532	-0.690392	-0.640416	0.60069	-0.744415	-0.624514	-0.65872	-0.582441	-0.667388	0.541484	0.604675	-0.595517	-0.569767	0.531414	0.639609	0.82954	0.583198	-0.833054	-0.839821	-0.599432	0.591358	-0.704349	-0.6429
Otu0383	Bacteria(100);Firmicutes(100);Clostridia(100);Clostridiales(100);Lachnospiraceae(100);Oribacterium(98);	0.518574	0.501039	0	0	-0.647931	-0.517042	0	0	-0.553071	0	0.501389	0	0.601759	-0.502548	0.576307	-0.503023	-0.657324	0	0	0.579716	0.549526	-0.59532	-0.675892	0	0.527897	0	-0.567172	-0.526115	0	-0.611552	-0.513052	-0.541152	0	-0.548273	0	0	0	0	0	0.525452	0.681485	0	-0.684372	-0.689931	0	0	-0.578638	-0.528156
Otu0391	Bacteria(100);Bacteroidetes(100);Bacteroidia(100);Bacteroidales(100);Prevotellaceae(100);Prevotella(100);	0.59253	0.572494	-0.525277	-0.52709	-0.740334	-0.590779	0.530029	-0.552162	-0.631946	0.539358	0.572894	-0.56978	0.687577	-0.574218	0.658496	-0.57476	-0.751067	-0.538309	-0.56806	0.662391	0.627896	-0.68022	-0.772283	0.558878	0.603182	0.521468	-0.648058	-0.601146	0.563856	-0.698768	-0.586219	-0.618328	-0.546726	-0.626464	0.508281	0.567597	-0.559001	-0.534829	0	0.600389	0.778674	0.547437	-0.781972	-0.788324	-0.562676	0.555096	-0.661159	-0.603478
Otu0392	Bacteria(100);Bacteroidetes(100);Bacteroidetes_unclassified(100);Bacteroidetes_unclassified(100);Bacteroidetes_unclassified(100);Bacteroidetes_unclassified(100);	0	0	0	0	-0.617424	0	0	0	-0.527031	0	0	0	0.573426	0	0.549173	0	-0.626375	0	0	0.552421	0.523653	-0.56729	-0.644069	0	0.503042	0	-0.540467	-0.501344	0	-0.582759	0	-0.515673	0	-0.522459	0	0	0	0	0	0.500713	0.649399	0	-0.65215	-0.657447	0	0	-0.551394	-0.503289
Otu0394	Bacteria(100);Bacteroidetes(100);Bacteroidia(100);Bacteroidales(100);Prevotellaceae(100);Prevotellamassilia(100);	0.626763	0.60557	-0.555625	-0.557543	-0.783107	-0.624911	0.560652	-0.584063	-0.668457	0.57052	0.605993	-0.602699	0.727303	-0.607393	0.696541	-0.607967	-0.79446	-0.569411	-0.60088	0.700661	0.664173	-0.71952	-0.816902	0.591167	0.638031	0.551596	-0.685499	-0.635878	0.596433	-0.739139	-0.620089	-0.654052	-0.578313	-0.662658	0.537647	0.60039	-0.591297	-0.565729	0.527648	0.635077	0.823662	0.579065	-0.827151	-0.83387	-0.595184	0.587167	-0.699358	-0.638344
Otu0398	Bacteria(100);Spirochaetes(100);Spirochaetia(100);Spirochaetales(100);Spirochaetaceae(100);Treponema(100);	0.531309	0.513343	0	0	-0.663842	-0.529739	0	0	-0.566652	0	0.513702	-0.510909	0.616536	-0.514888	0.590459	-0.515375	-0.673465	0	-0.509367	0.593951	0.56302	-0.609938	-0.692489	0.501134	0.54086	0	-0.581099	-0.539035	0.505598	-0.62657	-0.52565	-0.554441	0	-0.561737	0	0.508952	-0.501244	0	0	0.538356	0.69822	0	-0.701178	-0.706873	-0.504539	0	-0.592847	-0.541126
Otu0405	Bacteria(100);Spirochaetes(100);Spirochaetia(100);Spirochaetales(100);Spirochaetaceae(100);Treponema(100);	0.605878	0.58539	-0.53711	-0.538964	-0.757012	-0.604087	0.541969	-0.5646	-0.646182	0.551508	0.5858	-0.582615	0.703066	-0.587153	0.67333	-0.587708	-0.767986	-0.550436	-0.580857	0.677312	0.64204	-0.695543	-0.78968	0.571468	0.61677	0.533215	-0.662656	-0.614688	0.576558	-0.714509	-0.599425	-0.632257	-0.559042	-0.640576	0.519731	0.580383	-0.571593	-0.546877	0.510065	0.613914	0.796215	0.559769	-0.799588	-0.806083	-0.575351	0.567601	-0.676053	-0.617072
Otu0409	Bacteria(100);Bacteroidetes(100);Bacteroidia(100);Bacteroidales(100);Bacteroidaceae(100);Bacteroides(97);	0.582779	0.563073	-0.516633	-0.518417	-0.728152	-0.581057	0.521307	-0.543076	-0.621547	0.530482	0.563467	-0.560404	0.676263	-0.564768	0.64766	-0.565302	-0.738707	-0.529451	-0.558713	0.651491	0.617563	-0.669027	-0.759574	0.549681	0.593256	0.512886	-0.637393	-0.591254	0.554578	-0.687269	-0.576573	-0.608153	-0.537729	-0.616155	0	0.558257	-0.549802	-0.526028	0	0.590509	0.76586	0.538428	-0.769105	-0.775352	-0.553416	0.545962	-0.650279	-0.593547
Otu0412	Bacteria(100);Bacteroidetes(100);Bacteroidia(100);Bacteroidales(100);Bacteroidaceae(100);Phocaeicola(100);	0.582026	0.562345	-0.515965	-0.517746	-0.72721	-0.580306	0.520633	-0.542373	-0.620743	0.529796	0.562738	-0.559679	0.675388	-0.564038	0.646823	-0.564571	-0.737752	-0.528767	-0.55799	0.650648	0.616764	-0.668161	-0.758592	0.54897	0.592489	0.512223	-0.636569	-0.590489	0.55386	-0.68638	-0.575827	-0.607366	-0.537034	-0.615358	0	0.557535	-0.549091	-0.525348	0	0.589745	0.76487	0.537732	-0.76811	-0.774349	-0.552701	0.545256	-0.649438	-0.59278
Otu0418	Bacteria(100);Bacteroidetes(100);Bacteroidia(100);Bacteroidales(100);Prevotellaceae(100);Prevotellamassilia(100);	0.57553	0.556069	-0.510207	-0.511968	-0.719094	-0.573829	0.514822	-0.53632	-0.613815	0.523883	0.556458	-0.553432	0.66785	-0.557743	0.639604	-0.55827	-0.729518	-0.522865	-0.551762	0.643386	0.609881	-0.660704	-0.750126	0.542843	0.585876	0.506506	-0.629465	-0.583899	0.547679	-0.67872	-0.5694	-0.600587	-0.53104	-0.60849	0	0.551312	-0.542963	-0.519485	0	0.583163	0.756333	0.531731	-0.759537	-0.765707	-0.546532	0.53917	-0.64219	-0.586164
Otu0419	Bacteria(100);Bacteria_unclassified(97);Bacteria_unclassified(97);Bacteria_unclassified(97);Bacteria_unclassified(97);Bacteria_unclassified(97);	0.540936	0.522645	0	0	-0.675871	-0.539338	0	-0.504083	-0.57692	0	0.52301	-0.520167	0.627708	-0.524218	0.601159	-0.524714	-0.685669	0	-0.518597	0.604714	0.573222	-0.620991	-0.705037	0.510214	0.550661	0	-0.591629	-0.548802	0.514759	-0.637924	-0.535175	-0.564488	0	-0.571915	0	0.518174	-0.510327	0	0	0.548111	0.710872	0	-0.713883	-0.719682	-0.513681	0.506762	-0.60359	-0.550931
Otu0422	Bacteria(100);Firmicutes(100);Clostridia(100);Clostridiales(100);Clostridiales_unclassified(100);Clostridiales_unclassified(100);	0.532549	0.514541	0	0	-0.665391	-0.530975	0	0	-0.567975	0	0.514901	-0.512102	0.617975	-0.51609	0.591838	-0.516578	-0.675037	0	-0.510556	0.595338	0.564334	-0.611362	-0.694106	0.502303	0.542123	0	-0.582456	-0.540293	0.506778	-0.628032	-0.526877	-0.555735	0	-0.563048	0	0.51014	-0.502414	0	0	0.539612	0.699849	0	-0.702814	-0.708523	-0.505717	0	-0.594231	-0.542389
Otu0426	Bacteria(100);Bacteria_unclassified(98);Bacteria_unclassified(98);Bacteria_unclassified(98);Bacteria_unclassified(98);Bacteria_unclassified(98);	0.610081	0.589452	-0.540837	-0.542703	-0.762264	-0.608279	0.545729	-0.568517	-0.650665	0.555334	0.589864	-0.586657	0.707944	-0.591227	0.678002	-0.591785	-0.773314	-0.554255	-0.584887	0.682012	0.646495	-0.700369	-0.795159	0.575432	0.621049	0.536914	-0.667254	-0.618953	0.580558	-0.719466	-0.603584	-0.636643	-0.562921	-0.645021	0.523337	0.58441	-0.575559	-0.550672	0.513604	0.618173	0.801739	0.563653	-0.805135	-0.811675	-0.579343	0.571539	-0.680744	-0.621354
Otu0433	Bacteria(100);Bacteria_unclassified(94);Bacteria_unclassified(94);Bacteria_unclassified(94);Bacteria_unclassified(94);Bacteria_unclassified(94);	0.581737	0.562066	-0.51571	-0.51749	-0.72685	-0.580018	0.520375	-0.542105	-0.620436	0.529534	0.562459	-0.559402	0.675054	-0.563759	0.646502	-0.564291	-0.737387	-0.528505	-0.557714	0.650326	0.616459	-0.66783	-0.758216	0.548698	0.592196	0.511969	-0.636254	-0.590197	0.553586	-0.68604	-0.575542	-0.607065	-0.536768	-0.615053	0	0.557259	-0.548819	-0.525088	0	0.589453	0.764491	0.537466	-0.767729	-0.773965	-0.552427	0.544986	-0.649117	-0.592486
Otu0434	Bacteria(100);Proteobacteria(100);Betaproteobacteria(100);Burkholderiales(100);Sutterellaceae(100);Sutterellaceae_unclassified(100);	0	0	0	0	-0.616	0	0	0	-0.525815	0	0	0	0.572104	0	0.547906	0	-0.62493	0	0	0.551147	0.522445	-0.565982	-0.642583	0	0.501882	0	-0.539221	-0.500188	0	-0.581415	0	-0.514484	0	-0.521254	0	0	0	0	0	0	0.647901	0	-0.650646	-0.655931	0	0	-0.550122	-0.502128
Otu0446	Bacteria(100);Firmicutes(100);Erysipelotrichia(100);Erysipelotrichales(100);Erysipelotrichaceae(100);Erysipelotrichaceae_unclassified(100);	0.547961	0.529432	0	0	-0.684648	-0.546342	0	-0.510629	-0.584412	0	0.529802	-0.526922	0.635859	-0.531026	0.608966	-0.531528	-0.694573	0	-0.525332	0.612567	0.580667	-0.629055	-0.714193	0.51684	0.557812	0	-0.599312	-0.555929	0.521444	-0.646208	-0.542125	-0.571818	-0.505602	-0.579343	0	0.524904	-0.516954	0	0	0.555229	0.720103	0.50626	-0.723154	-0.729028	-0.520352	0.513343	-0.611428	-0.558086
Otu0447	Bacteria(100);Bacteria_unclassified(100);Bacteria_unclassified(100);Bacteria_unclassified(100);Bacteria_unclassified(100);Bacteria_unclassified(100);	0.566377	0.547225	-0.502093	-0.503826	-0.707658	-0.564703	0.506635	-0.527791	-0.604054	0.515552	0.547608	-0.544631	0.657229	-0.548873	0.629432	-0.549392	-0.717916	-0.51455	-0.542988	0.633154	0.600182	-0.650197	-0.738196	0.53421	0.576559	0	-0.619454	-0.574613	0.538969	-0.667926	-0.560345	-0.591036	-0.522595	-0.598813	0	0.542545	-0.534328	-0.511223	0	0.573889	0.744305	0.523274	-0.747458	-0.75353	-0.53784	0.530596	-0.631977	-0.576842
Otu0452	Bacteria(100);Bacteroidetes(100);Bacteroidia(100);Bacteroidales(100);Bacteroidales_unclassified(100);Bacteroidales_unclassified(100);	0.519244	0.501686	0	0	-0.648768	-0.51771	0	0	-0.553785	0	0.502037	0	0.602536	-0.503197	0.577052	-0.503672	-0.658173	0	0	0.580465	0.550236	-0.596089	-0.676765	0	0.528579	0	-0.567904	-0.526795	0	-0.612342	-0.513714	-0.541851	0	-0.548981	0	0	0	0	0	0.526131	0.682365	0	-0.685256	-0.690822	0	0	-0.579385	-0.528838
Otu0460	Bacteria(100);Campilobacterota(100);Campylobacteria(100);Campylobacterales(100);Campylobacteraceae(100);Campylobacter(100);	0.516237	0	0	0	-0.645011	-0.514712	0	0	-0.550578	0	0	0	0.599047	-0.500283	0.57371	-0.500756	-0.654361	0	0	0.577103	0.547049	-0.592637	-0.672846	0	0.525518	0	-0.564616	-0.523744	0	-0.608796	-0.510739	-0.538713	0	-0.545802	0	0	0	0	0	0.523084	0.678414	0	-0.681288	-0.686822	0	0	-0.57603	-0.525776
Otu0485	Bacteria(100);Firmicutes(100);Clostridia(100);Clostridiales(100);Ruminococcaceae(100);Pseudoflavonifractor(100);	0.543848	0.525458	0	0	-0.679509	-0.542241	0	-0.506796	-0.580026	0	0.525825	-0.522967	0.631086	-0.52704	0.604395	-0.527538	-0.689359	0	-0.521389	0.607969	0.576308	-0.624333	-0.708832	0.512961	0.553625	0	-0.594814	-0.551756	0.51753	-0.641357	-0.538056	-0.567526	-0.501807	-0.574994	0	0.520964	-0.513074	0	0	0.551061	0.714698	0.50246	-0.717726	-0.723556	-0.516446	0.50949	-0.606839	-0.553896
Otu0498	Bacteria(100);Proteobacteria(100);Gammaproteobacteria(100);Aeromonadales(100);Succinivibrionaceae(100);Succinivibrio(100);	0.543093	0.524729	0	0	-0.678566	-0.541488	0	-0.506093	-0.579221	0	0.525096	-0.522241	0.630211	-0.526309	0.603556	-0.526806	-0.688403	0	-0.520665	0.607125	0.575508	-0.623467	-0.707849	0.512249	0.552857	0	-0.593988	-0.550991	0.516812	-0.640467	-0.537309	-0.566739	-0.501111	-0.574196	0	0.520241	-0.512362	0	0	0.550297	0.713706	0.501763	-0.71673	-0.722552	-0.51573	0.508783	-0.605997	-0.553128
Otu0514	Bacteria(100);Proteobacteria(100);Proteobacteria_unclassified(100);Proteobacteria_unclassified(100);Proteobacteria_unclassified(100);Proteobacteria_unclassified(100);	0	0	0	0	-0.613232	0	0	0	-0.523452	0	0	0	0.569532	0	0.545444	0	-0.622122	0	0	0.54867	0.520097	-0.563438	-0.639695	0	0	0	-0.536797	0	0	-0.578802	0	-0.512172	0	-0.518911	0	0	0	0	0	0	0.644989	0	-0.647721	-0.652983	0	0	-0.54765	0
Otu0516	Bacteria(100);Spirochaetes(100);Spirochaetia(100);Spirochaetales(100);Sphaerochaetaceae(100);Pleomorphochaeta(100);	0.517516	0.500016	0	0	-0.646608	-0.515986	0	0	-0.551942	0	0.500366	0	0.60053	-0.501522	0.575131	-0.501996	-0.655982	0	0	0.578532	0.548404	-0.594104	-0.674512	0	0.526819	0	-0.566014	-0.525041	0	-0.610304	-0.512004	-0.540048	0	-0.547154	0	0	0	0	0	0.52438	0.680094	0	-0.682975	-0.688523	0	0	-0.577457	-0.527078
Otu0517	Bacteria(100);Firmicutes(100);Negativicutes(100);Acidaminococcales(100);Acidaminococcaceae(100);Acidaminococcus(100);	0.526843	0.509029	0	0	-0.658263	-0.525287	0	0	-0.56189	0	0.509385	-0.506615	0.611354	-0.510561	0.585497	-0.511044	-0.667805	0	-0.505087	0.58896	0.558289	-0.604812	-0.68667	0	0.536315	0	-0.576216	-0.534505	0.501348	-0.621304	-0.521233	-0.549781	0	-0.557016	0	0.504675	0	0	0	0.533831	0.692352	0	-0.695285	-0.700933	-0.500299	0	-0.587865	-0.536578
Otu0524	Bacteria(100);Spirochaetes(100);Spirochaetia(100);Spirochaetales(100);Spirochaetaceae(100);Treponema(98);	0.555659	0.53687	0	0	-0.694267	-0.554017	0	-0.517803	-0.592623	0.505796	0.537246	-0.534325	0.644793	-0.538487	0.617521	-0.538995	-0.704331	-0.504813	-0.532713	0.621173	0.588824	-0.637893	-0.724227	0.524101	0.565649	0	-0.607732	-0.563739	0.52877	-0.655287	-0.549742	-0.579852	-0.512706	-0.587482	0	0.532278	-0.524217	-0.501549	0	0.563029	0.73022	0.513372	-0.733314	-0.73927	-0.527663	0.520555	-0.620018	-0.565926
Otu0525	Bacteria(100);Bacteroidetes(100);Bacteroidia(100);Bacteroidales(100);Muribaculaceae(100);Duncaniella(100);	0.547022	0.528524	0	0	-0.683474	-0.545405	0	-0.509754	-0.583411	0	0.528894	-0.526019	0.634769	-0.530116	0.607922	-0.530617	-0.693382	0	-0.524432	0.611517	0.579671	-0.627977	-0.712969	0.515954	0.556856	0	-0.598285	-0.554976	0.52055	-0.6451	-0.541196	-0.570838	-0.504736	-0.57835	0	0.524004	-0.516068	0	0	0.554277	0.718869	0.505392	-0.721914	-0.727778	-0.51946	0.512463	-0.61038	-0.557129
Otu0529	Bacteria(100);Bacteroidetes(100);Bacteroidia(100);Bacteroidales(100);Muribaculaceae(100);Duncaniella(98);	0.517669	0.500165	0	0	-0.6468	-0.51614	0	0	-0.552106	0	0.500515	0	0.600709	-0.501671	0.575302	-0.502145	-0.656177	0	0	0.578704	0.548567	-0.594281	-0.674712	0	0.526976	0	-0.566182	-0.525197	0	-0.610485	-0.512156	-0.540208	0	-0.547316	0	0	0	0	0	0.524536	0.680296	0	-0.683178	-0.688727	0	0	-0.577628	-0.527234
Otu0531	Bacteria(100);Spirochaetes(100);Spirochaetia(100);Spirochaetales(100);Spirochaetaceae(100);Treponema(100);	0.555021	0.536253	0	0	-0.693469	-0.553381	0	-0.517208	-0.591942	0.505215	0.536628	-0.533711	0.644051	-0.537868	0.616811	-0.538376	-0.703522	-0.504233	-0.5321	0.620459	0.588148	-0.63716	-0.723395	0.523499	0.564999	0	-0.607033	-0.563091	0.528162	-0.654533	-0.54911	-0.579185	-0.512116	-0.586807	0	0.531666	-0.523614	-0.500973	0	0.562382	0.729381	0.512782	-0.732471	-0.738421	-0.527056	0.519957	-0.619305	-0.565276
Otu0539	Bacteria(100);Bacteroidetes(100);Bacteroidia(100);Bacteroidales(100);Prevotellaceae(100);Prevotella(100);	0.511713	0	0	0	-0.639358	-0.510201	0	0	-0.545753	0	0	0	0.593797	0	0.568682	0	-0.648627	0	0	0.572046	0.542255	-0.587443	-0.666949	0	0.520913	0	-0.559667	-0.519154	0	-0.603461	-0.506263	-0.533992	0	-0.541019	0	0	0	0	0	0.5185	0.672468	0	-0.675317	-0.680803	0	0	-0.570982	-0.521168
Otu0551	Bacteria(100);Bacteroidetes(100);Bacteroidetes_unclassified(100);Bacteroidetes_unclassified(100);Bacteroidetes_unclassified(100);Bacteroidetes_unclassified(100);	0	0	0	0	-0.57731	0	0	0	0	0	0	0	0.53617	0	0.513493	0	-0.585679	0	0	0.51653	0	-0.530433	-0.602223	0	0	0	-0.505353	0	0	-0.544896	0	0	0	0	0	0	0	0	0	0	0.607207	0	-0.609779	-0.614732	0	0	-0.515569	0
Otu0671	Bacteria(100);Fusobacteria(100);Fusobacteriia(100);Fusobacteriales(100);Fusobacteriaceae(100);Fusobacterium(100);	0.542319	0.523981	0	0	-0.677598	-0.540716	0	-0.505372	-0.578395	0	0.524347	-0.521497	0.629312	-0.525558	0.602695	-0.526055	-0.687421	0	-0.519923	0.60626	0.574688	-0.622578	-0.70684	0.511518	0.552068	0	-0.593141	-0.550205	0.516075	-0.639554	-0.536543	-0.565931	-0.500396	-0.573377	0	0.519499	-0.511631	0	0	0.549512	0.712689	0.501047	-0.715708	-0.721522	-0.514994	0.508058	-0.605132	-0.552339
Otu0672	Bacteria(100);Bacteroidetes(100);Bacteroidia(100);Bacteroidales(100);Bacteroidaceae(100);Phocaeicola(100);	0.521448	0.503816	0	0	-0.651522	-0.519907	0	0	-0.556136	0	0.504168	-0.501427	0.605094	-0.505333	0.579501	-0.50581	-0.660967	0	0	0.582929	0.552572	-0.598619	-0.679638	0	0.530823	0	-0.570315	-0.529031	0	-0.614942	-0.515895	-0.544151	0	-0.551312	0	0	0	0	0	0.528365	0.685262	0	-0.688165	-0.693755	0	0	-0.581845	-0.531083
Otu0750	Bacteria(100);Proteobacteria(100);Deltaproteobacteria(100);Deltaproteobacteria_unclassified(100);Deltaproteobacteria_unclassified(100);Deltaproteobacteria_unclassified(100);	0.553697	0.534974	0	0	-0.691815	-0.552061	0	-0.515975	-0.59053	0.50401	0.535349	-0.532438	0.642516	-0.536585	0.615341	-0.537092	-0.701844	-0.503031	-0.530832	0.61898	0.586745	-0.635641	-0.72167	0.522251	0.563652	0	-0.605586	-0.561749	0.526903	-0.652973	-0.547801	-0.577805	-0.510896	-0.585408	0	0.530399	-0.522366	0	0	0.561041	0.727642	0.51156	-0.730725	-0.73666	-0.5258	0.518717	-0.617829	-0.563928
Otu0752	Bacteria(100);Lentisphaerae(100);Oligosphaeria(100);Oligosphaerales(100);Oligosphaeraceae(100);Oligosphaera(100);	0.521782	0.504138	0	0	-0.651939	-0.52024	0	0	-0.556492	0	0.504491	-0.501748	0.605481	-0.505656	0.579872	-0.506134	-0.66139	0	-0.500234	0.583302	0.552925	-0.599002	-0.680073	0	0.531163	0	-0.57068	-0.52937	0	-0.615335	-0.516225	-0.5445	0	-0.551665	0	0	0	0	0	0.528703	0.685701	0	-0.688605	-0.694199	0	0	-0.582217	-0.531423
Otu0770	Bacteria(100);Proteobacteria(100);Betaproteobacteria(100);Burkholderiales(100);Sutterellaceae(100);Sutterella(100);	0	0	0	0	-0.618426	0	0	0	-0.527886	0	0	0	0.574357	0	0.550064	0	-0.627391	0	0	0.553317	0.524502	-0.568211	-0.645114	0	0.503858	0	-0.541345	-0.502158	0	-0.583704	0	-0.51651	0	-0.523307	0	0	0	0	0	0.501525	0.650452	0	-0.653208	-0.658514	0	0	-0.552289	-0.504106
[truncated: 266 more columns]
