# Supplementary material for: Monophasic Variant of Salmonella Typhimurium Infection Affects the Serum Metabolome in Swine
Source: Microorganisms. 2023 Oct 15;11(10):2565. doi: 10.3390/microorganisms11102565 (PMC10608901; doi:10.3390/microorganisms11102565)
Supplement: Supplementary file 1 [file microorganisms-11-02565-s001.zip › supplementarytable11.xlsx]

## Sheet: HS_1DPIv21DPI_positivemode
Supplemental table 3C : sPLS measured associations between OTUs and metabolic signals which vary when comparing high shedding Salmonella infected animals at 1 and 21 DPI in positive acquisition mode and the intensity these associations.
OTUs	Taxonomy	Metabolic signals
		M80T386	M81T49	M81T1223	M81T533	M83T488_2	M84T66	M85T98	M86T140	M87T1318	M96T499_1	M100T70	M101T110	M104T912	M105T331	M105T52	M118T55	M118T70	M120T175	M121T310	M121T335	M130T98	M133T69	M137T84	M138T58	M139T191	M140T70	M140T65	M143T70	M143T179	M144T320_1	M145T331	M146T42	M148T52	M150T71	M151T350	M151T338	M152T270	M152T375	M153T91	M154T109	M154T399	M155T109	M156T93	M165T52	M165T221	M166T263	M169T179	M169T309
Otu0007	Bacteria(100);Firmicutes(100);Bacilli(100);Lactobacillales(100);Lactobacillaceae(100);Lactobacillus(100);	-0.591365	-0.521997	0.622794	-0.645027	-0.504312	0	-0.773757	-0.680515	0.512535	-0.584994	-0.568777	-0.63236	0.590091	0.704222	-0.674016	0.557591	-0.564918	-0.565323	0.705814	0.577922	-0.79439	-0.737905	-0.618186	0	-0.561034	-0.577136	0.541767	0	-0.659861	0	0.711553	0.659474	-0.555773	0.656598	0.58828	-0.64853	-0.537793	0.557035	-0.619295	-0.661786	-0.588678	-0.508512	0.540596	0	-0.559914	-0.565938	0	-0.732628
Otu0011	Bacteria(100);Bacteroidetes(100);Bacteroidia(100);Bacteroidales(100);Prevotellaceae(100);Prevotella(100);	-0.638255	-0.563387	0.672177	-0.696172	-0.5443	0.533844	-0.83511	-0.734474	0.553174	-0.631379	-0.613876	-0.6825	0.63688	0.760061	-0.72746	0.601804	-0.609711	-0.610148	0.76178	0.623746	-0.857378	-0.796414	-0.667203	0.505969	-0.605519	-0.622898	0.584724	-0.505626	-0.712183	0.506581	0.767973	0.711765	-0.599842	0.708661	0.634925	-0.699953	-0.580435	0.601203	-0.6684	-0.71426	-0.635355	-0.548833	0.583461	0	-0.60431	-0.610812	-0.507663	-0.79072
Otu0013	Bacteria(100);Firmicutes(100);Clostridia(100);Clostridiales(100);Ruminococcaceae(100);Faecalibacterium(100);	0	0	0	0	0	0	-0.598673	-0.526529	0	0	0	0	0	0.544872	-0.521501	0	0	0	0.546104	0	-0.614636	-0.570933	0	0	0	0	0	0	-0.510549	0	0.550544	0.510249	0	0.508024	0	-0.501781	0	0	0	-0.512038	0	0	0	0	0	0	0	-0.56685
Otu0017	Bacteria(100);Firmicutes(100);Bacilli(100);Lactobacillales(100);Lactobacillaceae(100);Limosilactobacillus(100);	-0.600492	-0.530054	0.632407	-0.654983	-0.512096	0.502259	-0.7857	-0.691018	0.520445	-0.594023	-0.577555	-0.64212	0.599199	0.715091	-0.68442	0.566197	-0.573637	-0.574049	0.716708	0.586842	-0.806651	-0.749294	-0.627727	0	-0.569693	-0.586044	0.550129	0	-0.670046	0	0.722536	0.669653	-0.564352	0.666732	0.597359	-0.658539	-0.546094	0.565632	-0.628854	-0.672001	-0.597764	-0.516361	0.54894	0	-0.568556	-0.574673	0	-0.743936
Otu0019	Bacteria(100);Firmicutes(100);Bacilli(100);Lactobacillales(100);Lactobacillaceae(100);Lactobacillus(100);	-0.631095	-0.557067	0.664636	-0.688363	-0.538194	0.527855	-0.825741	-0.726235	0.546969	-0.624296	-0.606989	-0.674844	0.629736	0.751534	-0.719299	0.595052	-0.602872	-0.603304	0.753234	0.616749	-0.84776	-0.78748	-0.659718	0.500293	-0.598727	-0.61591	0.578165	0	-0.704193	0.500898	0.759358	0.70378	-0.593112	0.700711	0.627802	-0.6921	-0.573924	0.594458	-0.660902	-0.706248	-0.628228	-0.542676	0.576916	0	-0.597531	-0.60396	-0.501968	-0.781849
Otu0021	Bacteria(100);Firmicutes(100);Negativicutes(100);Acidaminococcales(100);Acidaminococcaceae(100);Phascolarctobacterium(100);	-0.577961	-0.510166	0.608678	-0.630407	0	0	-0.756219	-0.665091	0.500918	-0.571734	-0.555885	-0.618027	0.576716	0.68826	-0.658739	0.544953	-0.552114	-0.55251	0.689817	0.564823	-0.776384	-0.721179	-0.604174	0	-0.548318	-0.564055	0.529487	0	-0.644905	0	0.695425	0.644526	-0.543176	0.641716	0.574946	-0.63383	-0.525603	0.544409	-0.605258	-0.646786	-0.575335	0	0.528343	0	-0.547223	-0.553111	0	-0.716023
Otu0025	Bacteria(100);Bacteroidetes(100);Bacteroidia(100);Bacteroidales(100);Muribaculaceae(100);Duncaniella(100);	-0.641212	-0.565998	0.675291	-0.699398	-0.546822	0.536318	-0.838979	-0.737877	0.555737	-0.634304	-0.61672	-0.685663	0.639831	0.763582	-0.730831	0.604592	-0.612537	-0.612976	0.765309	0.626636	-0.861351	-0.800105	-0.670294	0.508313	-0.608325	-0.625784	0.587434	-0.507968	-0.715483	0.508928	0.771532	0.715063	-0.602621	0.711944	0.637867	-0.703196	-0.583125	0.603989	-0.671497	-0.71757	-0.638299	-0.551376	0.586165	0.500749	-0.607111	-0.613642	-0.510015	-0.794383
Otu0027	Bacteria(100);Firmicutes(100);Clostridia(100);Clostridiales(100);Lachnospiraceae(100);Blautia(100);	0	0	0.513296	-0.53162	0	0	-0.637717	-0.560869	0	0	0	-0.52118	0	0.580407	-0.555513	0	0	0	0.58172	0	-0.654722	-0.608168	-0.509498	0	0	0	0	0	-0.543846	0	0.58645	0.543527	0	0.541157	0	-0.534507	0	0	-0.510412	-0.545433	0	0	0	0	0	0	0	-0.60382
Otu0028	Bacteria(100);Bacteroidetes(100);Bacteroidia(100);Bacteroidales(100);Prevotellaceae(100);Prevotella(100);	-0.637556	-0.562771	0.671441	-0.69541	-0.543704	0.53326	-0.834196	-0.73367	0.552569	-0.630687	-0.613204	-0.681753	0.636183	0.759229	-0.726664	0.601145	-0.609044	-0.609481	0.760946	0.623063	-0.85644	-0.795543	-0.666473	0.505415	-0.604857	-0.622216	0.584084	-0.505072	-0.711403	0.506026	0.767133	0.710986	-0.599185	0.707885	0.63423	-0.699186	-0.5798	0.600545	-0.667668	-0.713478	-0.63466	-0.548232	0.582822	0	-0.603649	-0.610144	-0.507107	-0.789854
Otu0039	Bacteria(100);Bacteroidetes(100);Bacteroidia(100);Bacteroidales(100);Prevotellaceae(100);Prevotella(100);	-0.639055	-0.564093	0.673019	-0.697045	-0.544982	0.534513	-0.836156	-0.735394	0.553867	-0.63217	-0.614645	-0.683356	0.637678	0.761013	-0.728372	0.602558	-0.610475	-0.610913	0.762734	0.624528	-0.858453	-0.797412	-0.668039	0.506603	-0.606278	-0.623678	0.585457	-0.506259	-0.713075	0.507215	0.768936	0.712657	-0.600593	0.709549	0.635721	-0.70083	-0.581163	0.601956	-0.669238	-0.715155	-0.636151	-0.549521	0.584192	0	-0.605068	-0.611578	-0.508299	-0.79171
Otu0045	Bacteria(100);Firmicutes(100);Negativicutes(100);Veillonellales(100);Veillonellaceae(100);Megasphaera(100);	-0.639743	-0.564701	0.673744	-0.697795	-0.545569	0.535089	-0.837057	-0.736186	0.554464	-0.632851	-0.615307	-0.684092	0.638365	0.761833	-0.729156	0.603206	-0.611133	-0.611571	0.763556	0.6252	-0.859377	-0.798271	-0.668758	0.507148	-0.606931	-0.62435	0.586088	-0.506804	-0.713843	0.507762	0.769764	0.713424	-0.60124	0.710313	0.636405	-0.701584	-0.581789	0.602605	-0.669958	-0.715925	-0.636836	-0.550112	0.584821	0	-0.605719	-0.612236	-0.508846	-0.792563
Otu0047	Bacteria(100);Bacteroidetes(100);Bacteroidia(100);Bacteroidales(100);Prevotellaceae(100);Prevotella(100);	-0.636297	-0.561659	0.670115	-0.694037	-0.54263	0.532207	-0.832548	-0.732221	0.551478	-0.629442	-0.611993	-0.680407	0.634927	0.75773	-0.725229	0.599958	-0.607841	-0.608277	0.759443	0.621833	-0.854749	-0.793972	-0.665157	0.504417	-0.603662	-0.620987	0.582931	-0.504075	-0.709999	0.505027	0.765618	0.709582	-0.598002	0.706487	0.632978	-0.697806	-0.578655	0.599359	-0.66635	-0.71207	-0.633406	-0.54715	0.581672	0	-0.602457	-0.608939	-0.506106	-0.788294
Otu0051	Bacteria(100);Proteobacteria(100);Gammaproteobacteria(100);Aeromonadales(100);Succinivibrionaceae(100);Succinivibrio(100);	-0.63627	-0.561636	0.670087	-0.694008	-0.542608	0.532184	-0.832513	-0.732191	0.551454	-0.629416	-0.611967	-0.680378	0.6349	0.757698	-0.725199	0.599932	-0.607816	-0.608251	0.759411	0.621807	-0.854713	-0.793938	-0.665129	0.504396	-0.603637	-0.620961	0.582906	-0.504053	-0.709969	0.505006	0.765585	0.709552	-0.597977	0.706457	0.632951	-0.697776	-0.578631	0.599334	-0.666322	-0.71204	-0.63338	-0.547126	0.581647	0	-0.602432	-0.608913	-0.506084	-0.788261
Otu0052	Bacteria(100);Firmicutes(100);Clostridia(100);Clostridiales(100);Lachnospiraceae(100);Lachnospiraceae_unclassified(99);	-0.514139	0	0.541464	-0.560794	0	0	-0.672713	-0.591648	0	-0.5086	0	-0.549781	0.513032	0.612259	-0.585998	0	0	0	0.613643	0.502452	-0.690652	-0.641543	-0.537458	0	0	-0.501769	0	0	-0.573691	0	0.618632	0.573354	0	0.570854	0.511457	-0.563839	0	0	-0.538422	-0.575365	-0.511803	0	0	0	0	0	0	-0.636955
Otu0061	Bacteria(100);Firmicutes(100);Clostridia(100);Clostridiales(100);Lachnospiraceae(100);Lachnospiraceae_unclassified(100);	-0.556977	0	0.586578	-0.607519	0	0	-0.728763	-0.640943	0	-0.550976	-0.535702	-0.595588	0.555777	0.663271	-0.634822	0.525167	-0.532068	-0.532449	0.664771	0.544315	-0.748196	-0.694995	-0.582238	0	-0.52841	-0.543575	0.510263	0	-0.62149	0	0.670176	0.621125	-0.523455	0.618417	0.554071	-0.610817	-0.50652	0.524643	-0.583283	-0.623303	-0.554446	0	0.50916	0	-0.527355	-0.533029	0	-0.690026
Otu0065	Bacteria(100);Firmicutes(100);Clostridia(100);Clostridiales(100);Ruminococcaceae(100);Ruminococcus(90);	-0.533285	0	0.561628	-0.581677	0	0	-0.697764	-0.61368	0	-0.52754	-0.512916	-0.570254	0.532137	0.635058	-0.607819	0.502829	-0.509436	-0.509801	0.636495	0.521162	-0.716371	-0.665433	-0.557472	0	-0.505933	-0.520454	0	0	-0.595055	0	0.64167	0.594705	-0.501189	0.592112	0.530503	-0.584836	0	0.502327	-0.558473	-0.59679	-0.530862	0	0	0	-0.504923	-0.510356	0	-0.660675
Otu0066	Bacteria(100);Bacteroidetes(100);Bacteroidia(100);Bacteroidales(100);Bacteroidales_unclassified(100);Bacteroidales_unclassified(100);	-0.640866	-0.565692	0.674926	-0.69902	-0.546527	0.536028	-0.838526	-0.737479	0.555437	-0.633962	-0.616387	-0.685293	0.639486	0.76317	-0.730436	0.604265	-0.612206	-0.612645	0.764896	0.626298	-0.860886	-0.799672	-0.669932	0.508039	-0.607997	-0.625446	0.587116	-0.507694	-0.715096	0.508653	0.771115	0.714677	-0.602296	0.71156	0.637523	-0.702816	-0.58281	0.603662	-0.671134	-0.717182	-0.637954	-0.551078	0.585848	0.500479	-0.606783	-0.613311	-0.509739	-0.793954
Otu0067	Bacteria(100);Firmicutes(100);Erysipelotrichia(100);Erysipelotrichales(100);Erysipelotrichaceae(100);Catenibacterium(100);	-0.640483	-0.565354	0.674523	-0.698603	-0.5462	0.535708	-0.838026	-0.737039	0.555106	-0.633583	-0.616019	-0.684883	0.639104	0.762714	-0.73	0.603905	-0.61184	-0.612279	0.764439	0.625924	-0.860372	-0.799195	-0.669533	0.507735	-0.607634	-0.625073	0.586766	-0.507391	-0.714669	0.508349	0.770655	0.71425	-0.601936	0.711135	0.637142	-0.702396	-0.582462	0.603302	-0.670734	-0.716754	-0.637574	-0.550749	0.585498	0.50018	-0.60642	-0.612945	-0.509435	-0.79348
Otu0082	Bacteria(100);Bacteroidetes(100);Bacteroidia(100);Bacteroidales(100);Prevotellaceae(100);Prevotella(100);	-0.534424	0	0.562827	-0.582919	0	0	-0.699254	-0.61499	0	-0.528666	-0.514011	-0.571471	0.533273	0.636414	-0.609117	0.503902	-0.510524	-0.510889	0.637853	0.522275	-0.7179	-0.666854	-0.558662	0	-0.507013	-0.521565	0	0	-0.596325	0	0.643039	0.595975	-0.502259	0.593376	0.531636	-0.586084	0	0.503399	-0.559665	-0.598064	-0.531996	0	0	0	-0.506001	-0.511445	0	-0.662085
Otu0084	Bacteria(100);Firmicutes(100);Clostridia(100);Clostridiales(100);Peptostreptococcaceae(100);Peptostreptococcaceae_unclassified(100);	-0.606609	-0.535454	0.638849	-0.661655	-0.517313	0.507375	-0.793704	-0.698058	0.525747	-0.600074	-0.583439	-0.648661	0.605303	0.722376	-0.691392	0.571965	-0.579481	-0.579896	0.724009	0.59282	-0.814868	-0.756927	-0.634122	0	-0.575497	-0.592014	0.555733	0	-0.676872	0	0.729896	0.676474	-0.570101	0.673524	0.603445	-0.665248	-0.551657	0.571394	-0.63526	-0.678846	-0.603853	-0.521621	0.554532	0	-0.574348	-0.580527	0	-0.751514
Otu0087	Bacteria(100);Bacteroidetes(100);Bacteroidia(100);Bacteroidales(100);Prevotellaceae(100);Alloprevotella(100);	-0.632344	-0.55817	0.665952	-0.689725	-0.539259	0.5289	-0.827376	-0.727672	0.548052	-0.625532	-0.608191	-0.67618	0.630982	0.753022	-0.720723	0.59623	-0.604065	-0.604498	0.754725	0.61797	-0.849438	-0.789039	-0.661024	0.501283	-0.599912	-0.617129	0.579309	-0.500943	-0.705587	0.501889	0.760861	0.705173	-0.594287	0.702098	0.629045	-0.69347	-0.57506	0.595635	-0.66221	-0.707646	-0.629471	-0.54375	0.578058	0	-0.598714	-0.605156	-0.502961	-0.783397
Otu0091	Bacteria(100);Bacteroidetes(100);Bacteroidia(100);Bacteroidales(100);Bacteroidales_unclassified(94);Bacteroidales_unclassified(94);	-0.639135	-0.564164	0.673104	-0.697132	-0.54505	0.53458	-0.836261	-0.735487	0.553937	-0.632249	-0.614722	-0.683442	0.637759	0.761109	-0.728464	0.602633	-0.610552	-0.61099	0.76283	0.624606	-0.858561	-0.797513	-0.668123	0.506667	-0.606354	-0.623757	0.585531	-0.506323	-0.713165	0.507279	0.769032	0.712746	-0.600669	0.709638	0.635801	-0.700918	-0.581236	0.602032	-0.669322	-0.715245	-0.636231	-0.54959	0.584266	0	-0.605144	-0.611655	-0.508363	-0.79181
Otu0092	Bacteria(100);Proteobacteria(100);Gammaproteobacteria(100);Aeromonadales(100);Succinivibrionaceae(100);Succinivibrio(100);	-0.640265	-0.565161	0.674293	-0.698365	-0.546014	0.535525	-0.837739	-0.736787	0.554916	-0.633367	-0.615809	-0.68465	0.638886	0.762454	-0.729751	0.603699	-0.611631	-0.61207	0.764178	0.62571	-0.860078	-0.798922	-0.669304	0.507562	-0.607426	-0.624859	0.586566	-0.507218	-0.714425	0.508176	0.770391	0.714006	-0.60173	0.710892	0.636924	-0.702157	-0.582263	0.603096	-0.670505	-0.716509	-0.637356	-0.550561	0.585298	0.500009	-0.606213	-0.612736	-0.509261	-0.793209
Otu0106	Bacteria(100);Firmicutes(100);Clostridia(100);Clostridiales(100);Lachnospiraceae(100);Anaerobutyricum(100);	0	0	0	0	0	0	-0.53261	0	0	0	0	0	0	0	0	0	0	0	0	0	-0.546812	-0.507931	0	0	0	0	0	0	0	0	0	0	0	0	0	0	0	0	0	0	0	0	0	0	0	0	0	-0.504299
Otu0107	Bacteria(100);Firmicutes(100);Negativicutes(100);Veillonellales(100);Veillonellaceae(100);Megasphaera(100);	-0.634614	-0.560173	0.668342	-0.692201	-0.541195	0.530799	-0.830346	-0.730284	0.550019	-0.627777	-0.610374	-0.678607	0.633247	0.755725	-0.72331	0.598371	-0.606233	-0.606668	0.757434	0.620188	-0.852487	-0.791871	-0.663397	0.503082	-0.602065	-0.619345	0.581389	-0.502741	-0.70812	0.503691	0.763592	0.707704	-0.59642	0.704618	0.631303	-0.69596	-0.577124	0.597773	-0.664587	-0.710186	-0.631731	-0.545702	0.580133	0	-0.600863	-0.607328	-0.504767	-0.786209
Otu0108	Bacteria(100);Bacteroidetes(100);Bacteroidia(100);Bacteroidales(100);Prevotellaceae(100);Paraprevotella(100);	0	0	0	0	0	0	0.581599	0.511513	0	0	0	0	0	-0.529333	0.506629	0	0	0	-0.53053	0	0.597108	0.554651	0	0	0	0	0	0	0	0	-0.534843	0	0	0	0	0	0	0	0	0	0	0	0	0	0	0	0	0.550684
Otu0117	Bacteria(100);Bacteroidetes(100);Bacteroidia(100);Bacteroidales(100);Prevotellaceae(100);Prevotella(100);	-0.637305	-0.562549	0.671177	-0.695137	-0.54349	0.53305	-0.833867	-0.733382	0.552352	-0.630439	-0.612963	-0.681485	0.635933	0.75893	-0.726378	0.600908	-0.608805	-0.609241	0.760647	0.622818	-0.856103	-0.79523	-0.666211	0.505216	-0.604619	-0.621971	0.583855	-0.504873	-0.711124	0.505827	0.766831	0.710706	-0.598949	0.707607	0.633981	-0.698911	-0.579572	0.600309	-0.667406	-0.713198	-0.63441	-0.548016	0.582593	0	-0.603412	-0.609904	-0.506908	-0.789543
Otu0130	Bacteria(100);Bacteroidetes(100);Bacteroidetes_unclassified(100);Bacteroidetes_unclassified(100);Bacteroidetes_unclassified(100);Bacteroidetes_unclassified(100);	-0.636065	-0.561454	0.66987	-0.693784	-0.542432	0.532012	-0.832244	-0.731954	0.551276	-0.629212	-0.611769	-0.680159	0.634695	0.757453	-0.724964	0.599738	-0.607619	-0.608055	0.759166	0.621606	-0.854436	-0.793681	-0.664914	0.504233	-0.603442	-0.62076	0.582718	-0.50389	-0.709739	0.504842	0.765338	0.709322	-0.597783	0.706229	0.632746	-0.697551	-0.578444	0.59914	-0.666107	-0.711809	-0.633175	-0.54695	0.581459	0	-0.602237	-0.608716	-0.505921	-0.788006
Otu0135	Bacteria(100);Bacteroidetes(100);Bacteroidia(100);Bacteroidales(100);Prevotellaceae(100);Prevotella(100);	-0.608969	-0.537537	0.641334	-0.664229	-0.519325	0.509349	-0.796791	-0.700773	0.527792	-0.602408	-0.585709	-0.651184	0.607658	0.725186	-0.694081	0.57419	-0.581735	-0.582152	0.726826	0.595126	-0.818038	-0.759872	-0.636589	0	-0.577736	-0.594317	0.557895	0	-0.679505	0	0.732735	0.679106	-0.572318	0.676144	0.605792	-0.667836	-0.553803	0.573617	-0.637731	-0.681487	-0.606202	-0.52365	0.556689	0	-0.576582	-0.582786	0	-0.754438
Otu0137	Bacteria(100);Bacteroidetes(100);Bacteroidia(100);Bacteroidales(100);Bacteroidales_unclassified(100);Bacteroidales_unclassified(100);	-0.627675	-0.554049	0.661035	-0.684633	-0.535278	0.524995	-0.821267	-0.7223	0.544005	-0.620913	-0.603701	-0.671188	0.626324	0.747462	-0.715402	0.591828	-0.599605	-0.600035	0.749153	0.613407	-0.843167	-0.783213	-0.656144	0	-0.595483	-0.612573	0.575032	0	-0.700378	0	0.755244	0.699967	-0.589899	0.696914	0.624401	-0.68835	-0.570814	0.591238	-0.657321	-0.702421	-0.624824	-0.539736	0.57379	0	-0.594294	-0.600688	0	-0.777613
Otu0140	Bacteria(100);Firmicutes(99);Firmicutes_unclassified(99);Firmicutes_unclassified(99);Firmicutes_unclassified(99);Firmicutes_unclassified(99);	0	0	0	0	0	0	0.517094	0	0	0	0	0	0	0	0	0	0	0	0	0	0.530883	0	0	0	0	0	0	0	0	0	0	0	0	0	0	0	0	0	0	0	0	0	0	0	0	0	0	0
Otu0153	Bacteria(100);Firmicutes(100);Clostridia(100);Clostridiales(100);Clostridiales_unclassified(100);Clostridiales_unclassified(100);	-0.541288	0	0.570056	-0.590406	0	0	-0.708236	-0.622889	0	-0.535456	-0.520613	-0.578812	0.540122	0.644588	-0.616941	0.510375	-0.517081	-0.517452	0.646046	0.528983	-0.727121	-0.675419	-0.565838	0	-0.513526	-0.528264	0	0	-0.603985	0	0.651299	0.60363	-0.508711	0.600997	0.538464	-0.593612	0	0.509865	-0.566853	-0.605746	-0.538829	0	0	0	-0.512501	-0.518015	0	-0.670589
Otu0159	Bacteria(100);Bacteroidetes(100);Bacteroidia(100);Bacteroidales(100);Bacteroidales_unclassified(100);Bacteroidales_unclassified(100);	-0.617177	-0.544782	0.649978	-0.673182	-0.526325	0.516214	-0.807531	-0.710219	0.534906	-0.610528	-0.593603	-0.659961	0.615848	0.73496	-0.703437	0.581929	-0.589576	-0.589999	0.736623	0.603147	-0.829064	-0.770113	-0.645169	0	-0.585523	-0.602327	0.565414	0	-0.688664	0	0.742612	0.688259	-0.580032	0.685258	0.613957	-0.676837	-0.561267	0.581349	-0.646327	-0.690672	-0.614373	-0.530708	0.564193	0	-0.584354	-0.590641	0	-0.764607
Otu0160	Bacteria(100);Firmicutes(100);Negativicutes(100);Selenomonadales(100);Selenomonadaceae(100);Anaerovibrio(100);	-0.623763	-0.550596	0.656915	-0.680366	-0.531942	0.521723	-0.816149	-0.717798	0.540615	-0.617043	-0.599938	-0.667005	0.62242	0.742804	-0.710944	0.58814	-0.595868	-0.596295	0.744484	0.609584	-0.837912	-0.778332	-0.652054	0	-0.591771	-0.608755	0.571448	0	-0.696013	0	0.750537	0.695604	-0.586222	0.692571	0.620509	-0.68406	-0.567257	0.587553	-0.653224	-0.698043	-0.62093	-0.536372	0.570214	0	-0.59059	-0.596944	0	-0.772766
Otu0162	Bacteria(100);Bacteroidetes(100);Bacteroidia(100);Bacteroidales(100);Prevotellaceae(100);Prevotellaceae_unclassified(100);	-0.623647	-0.550493	0.656792	-0.680239	-0.531842	0.521626	-0.815996	-0.717664	0.540513	-0.616928	-0.599826	-0.66688	0.622304	0.742665	-0.71081	0.58803	-0.595756	-0.596183	0.744344	0.60947	-0.837755	-0.778186	-0.651932	0	-0.59166	-0.608641	0.571341	0	-0.695883	0	0.750396	0.695474	-0.586113	0.692441	0.620393	-0.683932	-0.56715	0.587443	-0.653102	-0.697912	-0.620813	-0.536271	0.570107	0	-0.590479	-0.596832	0	-0.772622
Otu0163	Bacteria(100);Spirochaetes(100);Spirochaetia(100);Spirochaetales(100);Spirochaetaceae(100);Treponema(100);	-0.605276	-0.534277	0.637445	-0.660201	-0.516176	0.50626	-0.791959	-0.696523	0.524591	-0.598755	-0.582156	-0.647235	0.603972	0.720788	-0.689872	0.570708	-0.578207	-0.578622	0.722418	0.591517	-0.813077	-0.755263	-0.632728	0	-0.574232	-0.590712	0.554511	0	-0.675384	0	0.728292	0.674987	-0.568847	0.672044	0.602118	-0.663786	-0.550444	0.570138	-0.633863	-0.677354	-0.602526	-0.520474	0.553313	0	-0.573085	-0.579251	0	-0.749863
Otu0167	Bacteria(100);Bacteria_unclassified(100);Bacteria_unclassified(100);Bacteria_unclassified(100);Bacteria_unclassified(100);Bacteria_unclassified(100);	-0.609952	-0.538405	0.64237	-0.665302	-0.520164	0.510172	-0.798078	-0.701905	0.528645	-0.603381	-0.586654	-0.652236	0.608639	0.726357	-0.695202	0.575117	-0.582675	-0.583092	0.727999	0.596087	-0.819359	-0.761098	-0.637617	0	-0.578668	-0.595276	0.558796	0	-0.680602	0	0.733918	0.680202	-0.573242	0.677236	0.60677	-0.668914	-0.554697	0.574543	-0.638761	-0.682587	-0.607181	-0.524496	0.557588	0	-0.577513	-0.583727	0	-0.755656
Otu0175	Bacteria(100);Bacteroidetes(100);Bacteroidia(100);Bacteroidales(100);Prevotellaceae(100);Prevotella(100);	-0.516782	0	0.544247	-0.563676	0	0	-0.676171	-0.594688	0	-0.511214	0	-0.552606	0.515669	0.615405	-0.589009	0	0	0	0.616797	0.505034	-0.694201	-0.64484	-0.54022	0	0	-0.504347	0	0	-0.57664	0	0.621812	0.576301	0	0.573788	0.514086	-0.566737	0	0	-0.54119	-0.578322	-0.514434	0	0	0	0	0	0	-0.640229
Otu0184	Bacteria(100);Bacteroidetes(100);Bacteroidia(100);Bacteroidales(100);Bacteroidales_unclassified(100);Bacteroidales_unclassified(100);	-0.600025	-0.529642	0.631915	-0.654473	-0.511697	0.501868	-0.785088	-0.690481	0.52004	-0.59356	-0.577106	-0.64162	0.598733	0.714535	-0.683887	0.565757	-0.573191	-0.573602	0.716151	0.586385	-0.806023	-0.748711	-0.627239	0	-0.56925	-0.585588	0.549701	0	-0.669525	0	0.721973	0.669131	-0.563912	0.666213	0.596894	-0.658027	-0.545668	0.565192	-0.628364	-0.671478	-0.597299	-0.515959	0.548513	0	-0.568113	-0.574226	0	-0.743357
Otu0186	Bacteria(100);Spirochaetes(100);Spirochaetia(100);Spirochaetales(100);Spirochaetaceae(100);Treponema(100);	-0.618946	-0.546344	0.651842	-0.675112	-0.527834	0.517694	-0.809846	-0.712255	0.53644	-0.612278	-0.595305	-0.661853	0.617614	0.737067	-0.705453	0.583598	-0.591266	-0.59169	0.738734	0.604876	-0.831441	-0.772321	-0.647019	0	-0.587201	-0.604054	0.567035	0	-0.690638	0	0.74474	0.690232	-0.581695	0.687222	0.615717	-0.678778	-0.562876	0.583015	-0.64818	-0.692652	-0.616134	-0.53223	0.56581	0	-0.586029	-0.592334	0	-0.766799
Otu0192	Bacteria(100);Bacteroidetes(100);Bacteroidia(100);Bacteroidales(100);Bacteroidales_unclassified(100);Bacteroidales_unclassified(100);	-0.639203	-0.564224	0.673175	-0.697206	-0.545108	0.534637	-0.83635	-0.735565	0.553996	-0.632316	-0.614787	-0.683514	0.637826	0.761189	-0.72854	0.602697	-0.610617	-0.611054	0.762911	0.624672	-0.858651	-0.797597	-0.668194	0.50672	-0.606418	-0.623823	0.585593	-0.506376	-0.71324	0.507333	0.769114	0.712822	-0.600732	0.709713	0.635868	-0.700992	-0.581297	0.602096	-0.669393	-0.715321	-0.636299	-0.549648	0.584327	0	-0.605208	-0.611719	-0.508416	-0.791894
Otu0195	Bacteria(100);Campilobacterota(100);Campylobacteria(100);Campylobacterales(100);Campylobacteraceae(100);Campylobacter(100);	-0.602564	-0.531883	0.634588	-0.657242	-0.513862	0.503992	-0.78841	-0.693402	0.522241	-0.596072	-0.579548	-0.644335	0.601266	0.717558	-0.686781	0.568151	-0.575616	-0.576029	0.719181	0.588866	-0.809434	-0.751879	-0.629893	0	-0.571659	-0.588065	0.552026	0	-0.672357	0	0.725028	0.671963	-0.566298	0.669032	0.59942	-0.660811	-0.547977	0.567584	-0.631023	-0.674319	-0.599826	-0.518142	0.550834	0	-0.570517	-0.576656	0	-0.746502
Otu0199	Bacteria(100);Bacteroidetes(100);Bacteroidetes_unclassified(100);Bacteroidetes_unclassified(100);Bacteroidetes_unclassified(100);Bacteroidetes_unclassified(100);	-0.614287	-0.542231	0.646934	-0.670029	-0.52386	0.513797	-0.803749	-0.706893	0.532401	-0.607669	-0.590823	-0.656871	0.612964	0.731518	-0.700142	0.579204	-0.586815	-0.587236	0.733173	0.600323	-0.825181	-0.766507	-0.642148	0	-0.582781	-0.599506	0.562766	0	-0.685438	0	0.739134	0.685036	-0.577316	0.682049	0.611082	-0.673667	-0.558638	0.578626	-0.6433	-0.687438	-0.611496	-0.528223	0.561551	0	-0.581617	-0.587875	0	-0.761026
Otu0202	Bacteria(100);Bacteroidetes(100);Bacteroidia(100);Bacteroidales(100);Muribaculaceae(100);Muribaculaceae_unclassified(100);	-0.605839	-0.534774	0.638038	-0.660815	-0.516656	0.506732	-0.792696	-0.697172	0.52508	-0.599312	-0.582699	-0.647838	0.604535	0.721459	-0.690514	0.571239	-0.578746	-0.57916	0.723091	0.592067	-0.813834	-0.755966	-0.633317	0	-0.574767	-0.591262	0.555028	0	-0.676013	0	0.72897	0.675616	-0.569377	0.672669	0.602679	-0.664404	-0.550956	0.570669	-0.634454	-0.677985	-0.603087	-0.520959	0.553828	0	-0.573619	-0.579791	0	-0.750561
Otu0205	Bacteria(100);Bacteroidetes(100);Bacteroidia(100);Bacteroidales(100);Prevotellaceae(100);Prevotella(100);	-0.576459	-0.50884	0.607096	-0.628769	0	0	-0.754254	-0.663362	0	-0.570249	-0.55444	-0.616421	0.575218	0.686472	-0.657028	0.543537	-0.550679	-0.551074	0.688024	0.563355	-0.774367	-0.719306	-0.602604	0	-0.546893	-0.562589	0.528111	0	-0.643229	0	0.693618	0.642852	-0.541765	0.640048	0.573452	-0.632183	-0.524238	0.542995	-0.603686	-0.645106	-0.57384	0	0.52697	0	-0.545801	-0.551673	0	-0.714162
Otu0209	Bacteria(100);Firmicutes(100);Firmicutes_unclassified(100);Firmicutes_unclassified(100);Firmicutes_unclassified(100);Firmicutes_unclassified(100);	-0.637671	-0.562872	0.671561	-0.695535	-0.543802	0.533356	-0.834346	-0.733802	0.552668	-0.630801	-0.613314	-0.681876	0.636298	0.759365	-0.726795	0.601253	-0.609154	-0.60959	0.761083	0.623175	-0.856594	-0.795686	-0.666592	0.505506	-0.604965	-0.622328	0.584189	-0.505163	-0.711531	0.506117	0.767271	0.711113	-0.599293	0.708012	0.634344	-0.699312	-0.579904	0.600653	-0.667788	-0.713607	-0.634774	-0.548331	0.582927	0	-0.603757	-0.610253	-0.507198	-0.789996
Otu0212	Bacteria(100);Bacteroidetes(100);Bacteroidia(100);Bacteroidales(100);Bacteroidales_unclassified(100);Bacteroidales_unclassified(100);	-0.601052	-0.530548	0.632997	-0.655594	-0.512574	0.502727	-0.786433	-0.691663	0.520931	-0.594577	-0.578094	-0.642719	0.599758	0.715758	-0.685058	0.566725	-0.574172	-0.574584	0.717377	0.587389	-0.807403	-0.749993	-0.628313	0	-0.570225	-0.58659	0.550642	0	-0.670671	0	0.723209	0.670277	-0.564878	0.667354	0.597917	-0.659154	-0.546603	0.56616	-0.62944	-0.672627	-0.598321	-0.516842	0.549452	0	-0.569086	-0.575209	0	-0.74463
Otu0213	Bacteria(100);Firmicutes(100);Clostridia(100);Clostridiales(100);Lachnospiraceae(100);Coprococcus(100);	0	0	0	0	0	0	-0.544744	0	0	0	0	0	0	0	0	0	0	0	0	0	-0.55927	-0.519503	0	0	0	0	0	0	0	0	0.500951	0	0	0	0	0	0	0	0	0	0	0	0	0	0	0	0	-0.515789
Otu0214	Bacteria(100);Fusobacteria(100);Fusobacteriia(100);Fusobacteriales(100);Fusobacteriaceae(100);Fusobacterium(100);	-0.604014	-0.533163	0.636116	-0.658824	-0.515099	0.505205	-0.790308	-0.695071	0.523498	-0.597506	-0.580943	-0.645886	0.602713	0.719285	-0.688433	0.569518	-0.577002	-0.577415	0.720912	0.590283	-0.811382	-0.753688	-0.631409	0	-0.573034	-0.589481	0.553355	0	-0.673976	0	0.726773	0.67358	-0.567661	0.670642	0.600863	-0.662401	-0.549296	0.56895	-0.632542	-0.675942	-0.60127	-0.519389	0.55216	0	-0.57189	-0.578043	0	-0.748299
Otu0218	Bacteria(100);Firmicutes(100);Clostridia(100);Clostridiales(100);Ruminococcaceae(100);Ruminococcaceae_unclassified(100);	-0.617967	-0.54548	0.650811	-0.674044	-0.526999	0.516876	-0.808565	-0.711128	0.535591	-0.61131	-0.594363	-0.660807	0.616637	0.735902	-0.704337	0.582675	-0.590331	-0.590754	0.737566	0.60392	-0.830126	-0.7711	-0.645995	0	-0.586272	-0.603099	0.566138	0	-0.689546	0	0.743563	0.689141	-0.580775	0.686135	0.614744	-0.677704	-0.561986	0.582093	-0.647154	-0.691557	-0.61516	-0.531388	0.564915	0	-0.585102	-0.591397	0	-0.765586
Otu0221	Bacteria(100);Campilobacterota(100);Campylobacteria(100);Campylobacterales(100);Helicobacteraceae(100);Helicobacter(100);	-0.617446	-0.545019	0.650262	-0.673475	-0.526554	0.516439	-0.807883	-0.710528	0.535139	-0.610794	-0.593862	-0.660249	0.616116	0.73528	-0.703743	0.582183	-0.589833	-0.590256	0.736943	0.60341	-0.829425	-0.770449	-0.64545	0	-0.585778	-0.60259	0.565661	0	-0.688964	0	0.742935	0.688559	-0.580285	0.685556	0.614225	-0.677132	-0.561511	0.581602	-0.646608	-0.690973	-0.614641	-0.530939	0.564439	0	-0.584608	-0.590898	0	-0.76494
Otu0222	Bacteria(100);Firmicutes(100);Clostridia(100);Clostridiales(100);Ruminococcaceae(100);Ruminococcaceae_unclassified(100);	-0.541576	0	0.570359	-0.59072	0	0	-0.708612	-0.62322	0	-0.535741	-0.52089	-0.579119	0.54041	0.644931	-0.617269	0.510646	-0.517356	-0.517727	0.64639	0.529265	-0.727508	-0.675778	-0.566139	0	-0.513799	-0.528545	0	0	-0.604306	0	0.651645	0.603951	-0.508981	0.601317	0.538751	-0.593928	0	0.510136	-0.567155	-0.606069	-0.539115	0	0	0	-0.512773	-0.51829	0	-0.670946
Otu0225	Bacteria(100);Bacteroidetes(100);Bacteroidia(100);Bacteroidales(100);Prevotellaceae(100);Prevotella(100);	-0.612631	-0.540769	0.645191	-0.668224	-0.522448	0.512412	-0.801583	-0.704988	0.530966	-0.606031	-0.589231	-0.655101	0.611312	0.729547	-0.698255	0.577643	-0.585234	-0.585653	0.731197	0.598705	-0.822958	-0.764441	-0.640417	0	-0.58121	-0.597891	0.56125	0	-0.683591	0	0.737142	0.68319	-0.57576	0.680211	0.609435	-0.671852	-0.557133	0.577067	-0.641566	-0.685585	-0.609848	-0.526799	0.560037	0	-0.58005	-0.58629	0	-0.758975
Otu0233	Bacteria(100);Firmicutes(100);Clostridia(100);Clostridiales(100);Ruminococcaceae(100);Ruminococcaceae_unclassified(100);	0	0	0	-0.505412	0	0	-0.606278	-0.533218	0	0	0	0	0	0.551794	-0.528126	0	0	0	0.553042	0	-0.622445	-0.578186	0	0	0	0	0	0	-0.517035	0	0.557538	0.516732	0	0.514478	0	-0.508156	0	0	0	-0.518543	0	0	0	0	0	0	0	-0.574052
Otu0235	Bacteria(100);Bacteroidetes(100);Bacteroidia(100);Bacteroidales(100);Prevotellaceae(100);Prevotellamassilia(100);	-0.631351	-0.557293	0.664906	-0.688642	-0.538412	0.52807	-0.826077	-0.72653	0.547191	-0.624549	-0.607236	-0.675118	0.629992	0.75184	-0.719592	0.595294	-0.603117	-0.603549	0.75354	0.616999	-0.848105	-0.7878	-0.659986	0.500496	-0.59897	-0.61616	0.5784	-0.500156	-0.70448	0.501101	0.759667	0.704066	-0.593354	0.700995	0.628058	-0.692382	-0.574157	0.5947	-0.66117	-0.706535	-0.628483	-0.542896	0.57715	0	-0.597774	-0.604205	-0.502172	-0.782167
Otu0238	Bacteria(100);Bacteroidetes(100);Bacteroidia(100);Bacteroidales(100);Prevotellaceae(100);Prevotella(57);	-0.589213	-0.520098	0.620528	-0.642681	-0.502477	0	-0.770942	-0.678039	0.51067	-0.582865	-0.566707	-0.630059	0.587944	0.70166	-0.671564	0.555563	-0.562863	-0.563266	0.703247	0.575819	-0.7915	-0.73522	-0.615937	0	-0.558993	-0.575036	0.539796	0	-0.657461	0	0.708964	0.657075	-0.553752	0.654209	0.586139	-0.64617	-0.535836	0.555008	-0.617042	-0.659379	-0.586536	-0.506662	0.53863	0	-0.557877	-0.563879	0	-0.729963
Otu0241	Bacteria(100);Proteobacteria(100);Proteobacteria_unclassified(89);Proteobacteria_unclassified(89);Proteobacteria_unclassified(89);Proteobacteria_unclassified(89);	-0.628065	-0.554393	0.661445	-0.685058	-0.53561	0.525322	-0.821777	-0.722748	0.544343	-0.621299	-0.604076	-0.671605	0.626713	0.747927	-0.715847	0.592196	-0.599978	-0.600408	0.749618	0.613788	-0.84369	-0.7837	-0.656551	0	-0.595852	-0.612953	0.575389	0	-0.700813	0	0.755713	0.700402	-0.590265	0.697347	0.624789	-0.688778	-0.571169	0.591605	-0.657729	-0.702857	-0.625212	-0.540071	0.574146	0	-0.594663	-0.601061	0	-0.778096
Otu0249	Bacteria(100);Bacteroidetes(100);Bacteroidia(100);Bacteroidales(100);Prevotellaceae(100);Prevotella(100);	-0.594884	-0.525104	0.626501	-0.648866	-0.507314	0	-0.778363	-0.684566	0.515585	-0.588475	-0.572162	-0.636124	0.593603	0.708413	-0.678028	0.56091	-0.568281	-0.568688	0.710016	0.581362	-0.799118	-0.742297	-0.621866	0	-0.564373	-0.580571	0.544992	0	-0.663789	0	0.715788	0.663399	-0.559082	0.660506	0.591781	-0.65239	-0.540994	0.56035	-0.622981	-0.665725	-0.592182	-0.511539	0.543814	0	-0.563247	-0.569307	0	-0.736989
Otu0251	Bacteria(100);Bacteroidetes(100);Bacteroidia(100);Bacteroidales(100);Prevotellaceae(100);Prevotella(100);	-0.626536	-0.553043	0.659835	-0.68339	-0.534306	0.524042	-0.819776	-0.720989	0.543018	-0.619786	-0.602605	-0.669969	0.625187	0.746105	-0.714104	0.590754	-0.598517	-0.598946	0.747793	0.612294	-0.841636	-0.781792	-0.654953	0	-0.594402	-0.611461	0.573988	0	-0.699107	0	0.753873	0.698696	-0.588828	0.695649	0.623267	-0.687101	-0.569778	0.590164	-0.656128	-0.701146	-0.623689	-0.538756	0.572748	0	-0.593215	-0.599597	0	-0.776201
Otu0255	Bacteria(100);Firmicutes(100);Clostridia(100);Clostridiales(100);Clostridiales_unclassified(100);Clostridiales_unclassified(100);	0	0	0	0	0	0	0	0	0	0	0	0	0	0	0	0	0	0	0	0	0	0	0	0	0	0	0	0	0	0	0	0	0	0	0	0	0	0	0	0	0	0	0	0	0	0	0	0
Otu0256	Bacteria(100);Spirochaetes(100);Spirochaetia(100);Spirochaetales(100);Spirochaetaceae(100);Treponema(100);	-0.531076	0	0.559301	-0.579268	0	0	-0.694874	-0.611137	0	-0.525354	-0.510791	-0.567891	0.529932	0.632427	-0.605301	0.500746	-0.507326	-0.507689	0.633858	0.519003	-0.713403	-0.662676	-0.555163	0	-0.503837	-0.518298	0	0	-0.592589	0	0.639011	0.592242	0	0.589659	0.528305	-0.582413	0	0.500246	-0.556159	-0.594318	-0.528663	0	0	0	-0.502831	-0.508241	0	-0.657938
Otu0261	Bacteria(100);Firmicutes(100);Bacilli(100);Lactobacillales(100);Lactobacillaceae(100);Limosilactobacillus(100);	-0.613829	-0.541827	0.646453	-0.66953	-0.52347	0.513414	-0.803151	-0.706366	0.532005	-0.607216	-0.590383	-0.656382	0.612507	0.730974	-0.699621	0.578773	-0.586378	-0.586798	0.732627	0.599876	-0.824567	-0.765936	-0.64167	0	-0.582347	-0.59906	0.562347	0	-0.684928	0	0.738583	0.684526	-0.576886	0.681541	0.610627	-0.673166	-0.558222	0.578195	-0.642821	-0.686926	-0.61104	-0.527829	0.561132	0	-0.581184	-0.587437	0	-0.760459
Otu0262	Bacteria(100);Firmicutes(100);Clostridia(100);Clostridiales(100);Ruminococcaceae(100);Ruminococcaceae_unclassified(100);	-0.509448	0	0.536524	-0.555677	0	0	-0.666575	-0.586249	0	-0.50396	0	-0.544764	0.508351	0.606672	-0.580651	0	0	0	0.608044	0	-0.68435	-0.635689	-0.532554	0	0	0	0	0	-0.568457	0	0.612988	0.568123	0	0.565645	0.50679	-0.558695	0	0	-0.53351	-0.570115	-0.507134	0	0	0	0	0	0	-0.631144
Otu0263	Bacteria(100);Firmicutes(100);Negativicutes(100);Selenomonadales(100);Selenomonadaceae(100);Selenomonadaceae_unclassified(100);	-0.560619	0	0.590415	-0.611492	0	0	-0.733529	-0.645135	0	-0.554579	-0.539206	-0.599483	0.559412	0.667609	-0.638974	0.528602	-0.535548	-0.535932	0.669119	0.547875	-0.753089	-0.699541	-0.586046	0	-0.531866	-0.54713	0.5136	0	-0.625555	0	0.674559	0.625188	-0.526879	0.622461	0.557695	-0.614812	-0.509833	0.528074	-0.587098	-0.62738	-0.558072	0	0.512491	0	-0.530804	-0.536515	0	-0.694539
Otu0267	Bacteria(100);Bacteroidetes(100);Bacteroidia(100);Bacteroidales(100);Muribaculaceae(100);Duncaniella(100);	-0.582521	-0.514191	0.613481	-0.635381	0	0	-0.762186	-0.670338	0.50487	-0.576245	-0.560271	-0.622903	0.581267	0.693691	-0.663937	0.549253	-0.55647	-0.556869	0.69526	0.569279	-0.78251	-0.72687	-0.608942	0	-0.552644	-0.568505	0.533665	0	-0.649994	0	0.700912	0.649612	-0.547462	0.646779	0.579482	-0.638831	-0.529751	0.548705	-0.610034	-0.65189	-0.579875	-0.500908	0.532512	0	-0.551541	-0.557475	0	-0.721672
Otu0274	Bacteria(100);Bacteroidetes(100);Bacteroidia(100);Bacteroidales(100);Prevotellaceae(100);Prevotellaceae_unclassified(58);	-0.605977	-0.534896	0.638184	-0.660966	-0.516774	0.506847	-0.792877	-0.697331	0.5252	-0.599449	-0.582831	-0.647986	0.604673	0.721623	-0.690672	0.57137	-0.578878	-0.579292	0.723255	0.592202	-0.81402	-0.756139	-0.633462	0	-0.574898	-0.591397	0.555154	0	-0.676167	0	0.729136	0.67577	-0.569507	0.672823	0.602816	-0.664555	-0.551082	0.570799	-0.634598	-0.678139	-0.603224	-0.521078	0.553955	0	-0.57375	-0.579923	0	-0.750732
Otu0277	Bacteria(100);Proteobacteria(100);Gammaproteobacteria(100);Pasteurellales(100);Pasteurellaceae(100);Actinobacillus(99);	-0.552646	0	0.582018	-0.602795	0	0	-0.723097	-0.635959	0	-0.546692	-0.531537	-0.590957	0.551456	0.658114	-0.629886	0.521084	-0.527931	-0.528309	0.659602	0.540083	-0.742378	-0.689591	-0.577711	0	-0.524301	-0.539349	0.506295	0	-0.616658	0	0.664965	0.616296	-0.519385	0.613608	0.549763	-0.606068	-0.502582	0.520564	-0.578748	-0.618457	-0.550135	0	0.505202	0	-0.523254	-0.528884	0	-0.68466
Otu0280	Bacteria(100);Firmicutes(100);Clostridia(100);Clostridiales(100);Ruminococcaceae(100);Neglecta(97);	-0.522034	0	0.549778	-0.569405	0	0	-0.683043	-0.600732	0	-0.516409	-0.502094	-0.558222	0.520909	0.621659	-0.594995	0	0	0	0.623065	0.510167	-0.701256	-0.651393	-0.54571	0	0	-0.509473	0	0	-0.5825	0	0.628131	0.582158	0	0.579619	0.51931	-0.572497	0	0	-0.54669	-0.584199	-0.519662	0	0	0	0	0	0	-0.646736
Otu0284	Bacteria(100);Firmicutes(100);Clostridia(100);Clostridiales(100);Lachnospiraceae(100);Blautia(100);	-0.60096	-0.530467	0.632899	-0.655493	-0.512495	0.50265	-0.786312	-0.691557	0.520851	-0.594485	-0.578005	-0.64262	0.599666	0.715648	-0.684953	0.566638	-0.574084	-0.574496	0.717267	0.587299	-0.807279	-0.749877	-0.628216	0	-0.570137	-0.5865	0.550557	0	-0.670568	0	0.723098	0.670174	-0.564791	0.667251	0.597825	-0.659052	-0.546519	0.566073	-0.629343	-0.672524	-0.598229	-0.516763	0.549368	0	-0.568999	-0.575121	0	-0.744515
Otu0285	Bacteria(100);Bacteroidetes(100);Bacteroidia(100);Bacteroidales(100);Prevotellaceae(100);Prevotellamassilia(100);	-0.57907	-0.511145	0.609846	-0.631617	0	0	-0.757671	-0.666367	0.501879	-0.572831	-0.556952	-0.619213	0.577823	0.689581	-0.660003	0.545999	-0.553173	-0.55357	0.69114	0.565907	-0.777874	-0.722563	-0.605334	0	-0.54937	-0.565137	0.530503	0	-0.646143	0	0.69676	0.645763	-0.544219	0.642947	0.576049	-0.635046	-0.526612	0.545454	-0.60642	-0.648028	-0.576439	0	0.529357	0	-0.548273	-0.554172	0	-0.717397
Otu0286	Bacteria(100);Firmicutes(100);Clostridia(100);Clostridiales(100);Ruminococcaceae(100);Ruminococcaceae_unclassified(100);	0	0	0	-0.502886	0	0	-0.603248	-0.530553	0	0	0	0	0	0.549036	-0.525487	0	0	0	0.550278	0	-0.619334	-0.575296	0	0	0	0	0	0	-0.514451	0	0.554752	0.514149	0	0.511907	0	-0.505616	0	0	0	-0.515952	0	0	0	0	0	0	0	-0.571183
Otu0292	Bacteria(100);Firmicutes(100);Clostridia(100);Clostridiales(100);Lachnospiraceae(100);Blautia(100);	-0.554655	0	0.584134	-0.604987	0	0	-0.725726	-0.638272	0	-0.54868	-0.53347	-0.593106	0.553461	0.660507	-0.632177	0.522979	-0.529851	-0.53023	0.662001	0.542047	-0.745078	-0.692099	-0.579812	0	-0.526208	-0.54131	0.508136	0	-0.6189	0	0.667383	0.618537	-0.521274	0.615839	0.551762	-0.608272	-0.504409	0.522457	-0.580852	-0.620706	-0.552136	0	0.507039	0	-0.525157	-0.530807	0	-0.68715
Otu0295	Bacteria(100);Bacteroidetes(100);Bacteroidia(87);Bacteroidales(87);Bacteroidales_unclassified(87);Bacteroidales_unclassified(87);	-0.587848	-0.518893	0.619091	-0.641191	-0.501313	0	-0.769156	-0.676468	0.509487	-0.581515	-0.565394	-0.628599	0.586582	0.700034	-0.670008	0.554275	-0.561559	-0.561961	0.701617	0.574485	-0.789666	-0.733517	-0.61451	0	-0.557698	-0.573704	0.538545	0	-0.655937	0	0.707322	0.655552	-0.552468	0.652693	0.584781	-0.644673	-0.534595	0.553722	-0.615612	-0.657851	-0.585177	-0.505488	0.537382	0	-0.556584	-0.562573	0	-0.728272
Otu0303	Bacteria(100);Bacteroidetes(100);Bacteroidia(100);Bacteroidales(100);Prevotellaceae(100);Prevotella(58);	-0.610535	-0.538919	0.642984	-0.665937	-0.520661	0.510659	-0.79884	-0.702576	0.52915	-0.603958	-0.587215	-0.652859	0.60922	0.727051	-0.695866	0.575667	-0.583231	-0.583649	0.728695	0.596656	-0.820142	-0.761826	-0.638226	0	-0.579221	-0.595845	0.55933	0	-0.681252	0	0.73462	0.680852	-0.57379	0.677883	0.60735	-0.669553	-0.555227	0.575092	-0.639371	-0.68324	-0.607761	-0.524997	0.558121	0	-0.578065	-0.584284	0	-0.756378
Otu0305	Bacteria(100);Proteobacteria(100);Gammaproteobacteria(100);Aeromonadales(100);Succinivibrionaceae(100);Succinivibrio(100);	-0.574516	-0.507125	0.60505	-0.62665	0	0	-0.751712	-0.661127	0	-0.568327	-0.552572	-0.614343	0.573279	0.684158	-0.654813	0.541705	-0.548823	-0.549217	0.685705	0.561456	-0.771757	-0.716881	-0.600573	0	-0.54505	-0.560693	0.526332	0	-0.641061	0	0.69128	0.640685	-0.539939	0.637891	0.571519	-0.630053	-0.522471	0.541164	-0.601651	-0.642931	-0.571906	0	0.525194	0	-0.543962	-0.549814	0	-0.711755
Otu0306	Bacteria(100);Actinobacteria(100);Coriobacteriia(100);Coriobacteriales(100);Atopobiaceae(100);Olsenella(100);	-0.564378	0	0.594373	-0.615592	0	0	-0.738447	-0.64946	0	-0.558298	-0.542821	-0.603502	0.563163	0.672085	-0.643258	0.532146	-0.539138	-0.539525	0.673605	0.551548	-0.758138	-0.704231	-0.589975	0	-0.535431	-0.550798	0.517043	0	-0.629749	0	0.679082	0.629379	-0.530411	0.626634	0.561434	-0.618934	-0.513251	0.531615	-0.591034	-0.631586	-0.561814	0	0.515926	0	-0.534362	-0.540112	0	-0.699195
Otu0321	Bacteria(100);Bacteroidetes(100);Bacteroidetes_unclassified(100);Bacteroidetes_unclassified(100);Bacteroidetes_unclassified(100);Bacteroidetes_unclassified(100);	-0.601987	-0.531373	0.633981	-0.656613	-0.513371	0.503509	-0.787655	-0.692738	0.521741	-0.595501	-0.578993	-0.643718	0.60069	0.716871	-0.686123	0.567607	-0.575065	-0.575477	0.718492	0.588302	-0.808659	-0.751159	-0.62929	0	-0.571111	-0.587502	0.551498	0	-0.671714	0	0.724334	0.671319	-0.565756	0.668392	0.598846	-0.660178	-0.547453	0.56704	-0.630419	-0.673673	-0.599252	-0.517646	0.550307	0	-0.569971	-0.576103	0	-0.745788
Otu0327	Bacteria(100);Bacteroidetes(100);Bacteroidia(100);Bacteroidales(100);Prevotellaceae(100);Prevotella(100);	-0.539668	0	0.56835	-0.588639	0	0	-0.706116	-0.621025	0	-0.533854	-0.519054	-0.577079	0.538506	0.642659	-0.615094	0.508847	-0.515533	-0.515903	0.644112	0.5274	-0.724944	-0.673397	-0.564144	0	-0.511989	-0.526683	0	0	-0.602176	0	0.649349	0.601823	-0.507188	0.599198	0.536852	-0.591835	0	0.508339	-0.565157	-0.603933	-0.537216	0	0	0	-0.510966	-0.516464	0	-0.668582
Otu0331	Bacteria(100);Spirochaetes(100);Spirochaetia(100);Spirochaetales(100);Spirochaetaceae(100);Treponema(100);	-0.526862	0	0.554864	-0.574671	0	0	-0.68936	-0.606289	0	-0.521186	-0.506738	-0.563386	0.525728	0.62741	-0.600499	0	-0.5033	-0.503661	0.628828	0.514885	-0.707743	-0.657418	-0.550758	0	0	-0.514185	0	0	-0.587888	0	0.633941	0.587543	0	0.58498	0.524114	-0.577792	0	0	-0.551746	-0.589603	-0.524468	0	0	0	0	-0.504209	0	-0.652718
Otu0333	Bacteria(100);Bacteroidetes(100);Bacteroidetes_unclassified(100);Bacteroidetes_unclassified(100);Bacteroidetes_unclassified(100);Bacteroidetes_unclassified(100);	-0.572647	-0.505475	0.603082	-0.624611	0	0	-0.749267	-0.658976	0	-0.566478	-0.550774	-0.612344	0.571414	0.681932	-0.652683	0.539943	-0.547038	-0.54743	0.683474	0.55963	-0.769246	-0.714549	-0.598619	0	-0.543276	-0.558869	0.524619	0	-0.638976	0	0.689031	0.638601	-0.538182	0.635816	0.56966	-0.628003	-0.520771	0.539404	-0.599693	-0.64084	-0.570045	0	0.523486	0	-0.542192	-0.548025	0	-0.709439
Otu0334	Bacteria(100);Planctomycetes(100);Planctomycetacia(100);Planctomycetacia_unclassified(86);Planctomycetacia_unclassified(86);Planctomycetacia_unclassified(86);	-0.602174	-0.531539	0.634178	-0.656817	-0.51353	0.503666	-0.7879	-0.692954	0.521903	-0.595686	-0.579173	-0.643918	0.600877	0.717094	-0.686336	0.567783	-0.575244	-0.575656	0.718716	0.588485	-0.80891	-0.751392	-0.629485	0	-0.571289	-0.587685	0.551669	0	-0.671923	0	0.724559	0.671528	-0.565932	0.668599	0.599032	-0.660384	-0.547623	0.567216	-0.630615	-0.673883	-0.599438	-0.517807	0.550478	0	-0.570148	-0.576282	0	-0.746019
Otu0336	Bacteria(100);Bacteroidetes(100);Bacteroidia(100);Bacteroidales(100);Prevotellaceae(100);Prevotella(100);	-0.514725	0	0.542081	-0.561433	0	0	-0.67348	-0.592322	0	-0.509179	0	-0.550407	0.513616	0.612956	-0.586665	0	0	0	0.614342	0.503024	-0.691438	-0.642274	-0.53807	0	0	-0.50234	0	0	-0.574345	0	0.619337	0.574007	0	0.571504	0.51204	-0.564481	0	0	-0.539036	-0.57602	-0.512386	0	0	0	0	0	0	-0.637681
Otu0338	Bacteria(100);Bacteroidetes(100);Bacteroidia(100);Bacteroidales(100);Bacteroidaceae(100);Bacteroides(100);	-0.539601	0	0.56828	-0.588567	0	0	-0.706029	-0.620948	0	-0.533788	-0.51899	-0.577008	0.538439	0.64258	-0.615018	0.508784	-0.51547	-0.515839	0.644033	0.527335	-0.724855	-0.673314	-0.564075	0	-0.511926	-0.526618	0	0	-0.602102	0	0.649269	0.601749	-0.507126	0.599125	0.536786	-0.591763	0	0.508276	-0.565087	-0.603859	-0.53715	0	0	0	-0.510904	-0.5164	0	-0.6685
Otu0339	Bacteria(100);Bacteroidetes(100);Bacteroidia(100);Bacteroidales(100);Prevotellaceae(100);Prevotella(100);	-0.586131	-0.517378	0.617283	-0.639319	0	0	-0.76691	-0.674493	0.507999	-0.579816	-0.563743	-0.626763	0.584869	0.69799	-0.668052	0.552657	-0.559919	-0.56032	0.699568	0.572807	-0.78736	-0.731374	-0.612715	0	-0.556069	-0.572028	0.536972	0	-0.654022	0	0.705256	0.653638	-0.550855	0.650787	0.583073	-0.64279	-0.533034	0.552105	-0.613815	-0.65593	-0.583468	-0.504012	0.535812	0	-0.554959	-0.56093	0	-0.726145
Otu0341	Bacteria(100);Bacteroidetes(100);Bacteroidia(100);Bacteroidales(100);Muribaculaceae(100);Muribaculaceae_unclassified(100);	-0.53537	0	0.563823	-0.583951	0	0	-0.700492	-0.616079	0	-0.529602	-0.51492	-0.572483	0.534217	0.637541	-0.610195	0.504794	-0.511427	-0.511794	0.638982	0.5232	-0.719171	-0.668034	-0.559651	0	-0.507911	-0.522488	0	0	-0.597381	0	0.644178	0.59703	-0.503149	0.594426	0.532577	-0.587122	0	0.50429	-0.560655	-0.599123	-0.532937	0	0	0	-0.506897	-0.512351	0	-0.663257
Otu0344	Bacteria(100);Bacteroidetes(100);Bacteroidia(100);Bacteroidales(100);Prevotellaceae(100);Prevotella(100);	-0.520708	0	0.548382	-0.567959	0	0	-0.681308	-0.599206	0	-0.515098	-0.500819	-0.556805	0.519587	0.620081	-0.593484	0	0	0	0.621483	0.508871	-0.699475	-0.649739	-0.544325	0	0	-0.508179	0	0	-0.58102	0	0.626536	0.580679	0	0.578147	0.517991	-0.571043	0	0	-0.545301	-0.582715	-0.518342	0	0	0	0	0	0	-0.645093
Otu0345	Bacteria(100);Spirochaetes(100);Spirochaetia(100);Spirochaetales(100);Sphaerochaetaceae(98);Sphaerochaetaceae_unclassified(98);	-0.583184	-0.514777	0.614179	-0.636105	0	0	-0.763054	-0.671101	0.505445	-0.576901	-0.560909	-0.623612	0.581928	0.69448	-0.664693	0.549878	-0.557104	-0.557503	0.696051	0.569927	-0.783401	-0.727697	-0.609635	0	-0.553273	-0.569152	0.534273	0	-0.650734	0	0.70171	0.650352	-0.548086	0.647515	0.580142	-0.639559	-0.530354	0.549329	-0.610728	-0.652632	-0.580535	-0.501478	0.533118	0	-0.552169	-0.558109	0	-0.722494
Otu0346	Bacteria(100);Bacteroidetes(100);Bacteroidia(100);Bacteroidales(100);Porphyromonadaceae(100);Parabacteroides(100);	-0.536107	0	0.564599	-0.584755	0	0	-0.701456	-0.616927	0	-0.530331	-0.515629	-0.573271	0.534952	0.638418	-0.611035	0.505489	-0.512131	-0.512499	0.639862	0.52392	-0.720161	-0.668954	-0.560422	0	-0.50861	-0.523208	0	0	-0.598203	0	0.645065	0.597852	-0.503841	0.595245	0.53331	-0.58793	0	0.504985	-0.561427	-0.599948	-0.533671	0	0	0	-0.507595	-0.513056	0	-0.66417
Otu0349	Bacteria(100);Bacteroidetes(100);Bacteroidia(100);Bacteroidales(100);Prevotellaceae(100);Prevotella(100);	-0.53579	0	0.564266	-0.58441	0	0	-0.701043	-0.616563	0	-0.530018	-0.515325	-0.572933	0.534637	0.638042	-0.610675	0.505191	-0.511829	-0.512196	0.639485	0.523611	-0.719736	-0.668559	-0.560091	0	-0.50831	-0.522899	0	0	-0.59785	0	0.644684	0.597499	-0.503544	0.594893	0.532995	-0.587583	0	0.504687	-0.561096	-0.599594	-0.533356	0	0	0	-0.507295	-0.512753	0	-0.663779
Otu0353	Bacteria(100);Bacteroidetes(100);Bacteroidia(100);Bacteroidales(100);Muribaculaceae(100);Muribaculaceae_unclassified(100);	-0.539682	0	0.568365	-0.588655	0	0	-0.706134	-0.621041	0	-0.533868	-0.519068	-0.577094	0.53852	0.642676	-0.61511	0.50886	-0.515547	-0.515916	0.644129	0.527414	-0.724964	-0.673415	-0.564159	0	-0.512002	-0.526697	0	0	-0.602192	0	0.649366	0.601839	-0.507201	0.599214	0.536866	-0.591851	0	0.508352	-0.565171	-0.603949	-0.53723	0	0	0	-0.51098	-0.516478	0	-0.6686
Otu0354	Bacteria(100);Bacteroidetes(100);Bacteroidia(100);Bacteroidales(100);Prevotellaceae(100);Prevotellamassilia(100);	-0.542454	0	0.571284	-0.591678	0	0	-0.709761	-0.624231	0	-0.53661	-0.521734	-0.580059	0.541286	0.645977	-0.61827	0.511474	-0.518195	-0.518566	0.647438	0.530123	-0.728688	-0.676874	-0.567057	0	-0.514632	-0.529402	0	0	-0.605286	0	0.652702	0.60493	-0.509807	0.602292	0.539624	-0.594891	0	0.510964	-0.568075	-0.607051	-0.53999	0	0	0	-0.513605	-0.519131	0	-0.672034
Otu0356	Bacteria(100);Bacteroidetes(100);Bacteroidia(65);Bacteroidales(65);Bacteroidales_unclassified(65);Bacteroidales_unclassified(65);	-0.564583	0	0.59459	-0.615816	0	0	-0.738716	-0.649696	0	-0.558501	-0.543018	-0.603722	0.563368	0.672329	-0.643492	0.532339	-0.539335	-0.539721	0.67385	0.551749	-0.758414	-0.704487	-0.59019	0	-0.535626	-0.550999	0.517232	0	-0.629978	0	0.679329	0.629608	-0.530604	0.626862	0.561638	-0.619159	-0.513438	0.531808	-0.591249	-0.631816	-0.562018	0	0.516114	0	-0.534557	-0.540308	0	-0.699449
Otu0367	Bacteria(100);Bacteroidetes(100);Bacteroidia(94);Bacteroidales(94);Bacteroidales_unclassified(94);Bacteroidales_unclassified(94);	-0.501609	0	0.528268	-0.547127	0	0	-0.656318	-0.577228	0	0	0	-0.536382	0.500529	0.597337	-0.571716	0	0	0	0.598688	0	-0.673819	-0.625907	-0.524359	0	0	0	0	0	-0.559709	0	0.603555	0.559381	0	0.556941	0	-0.550097	0	0	-0.5253	-0.561342	0	0	0	0	0	0	0	-0.621432
Otu0368	Bacteria(100);Bacteroidetes(100);Bacteroidia(100);Bacteroidales(100);Muribaculaceae(100);Muribaculaceae_unclassified(100);	-0.510727	0	0.537871	-0.557072	0	0	-0.668248	-0.587721	0	-0.505224	0	-0.546132	0.509627	0.608195	-0.582108	0	0	0	0.60957	0	-0.686067	-0.637285	-0.533891	0	0	0	0	0	-0.569883	0	0.614526	0.569549	0	0.567065	0.508062	-0.560097	0	0	-0.534849	-0.571546	-0.508406	0	0	0	0	0	0	-0.632728
Otu0371	Bacteria(100);Firmicutes(100);Bacilli(100);Lactobacillales(100);Lactobacillaceae(100);Ligilactobacillus(100);	-0.53085	0	0.559064	-0.579022	0	0	-0.694579	-0.610878	0	-0.525131	-0.510574	-0.56765	0.529707	0.632159	-0.605044	0.500533	-0.50711	-0.507474	0.633589	0.518783	-0.7131	-0.662395	-0.554927	0	-0.503624	-0.518078	0	0	-0.592338	0	0.63874	0.59199	0	0.589408	0.528081	-0.582166	0	0.500033	-0.555923	-0.594066	-0.528439	0	0	0	-0.502618	-0.508026	0	-0.657658
Otu0377	Bacteria(100);Firmicutes(100);Firmicutes_unclassified(81);Firmicutes_unclassified(81);Firmicutes_unclassified(81);Firmicutes_unclassified(81);	-0.560366	0	0.590148	-0.611216	0	0	-0.733198	-0.644843	0	-0.554329	-0.538962	-0.599212	0.559159	0.667308	-0.638685	0.528363	-0.535306	-0.53569	0.668817	0.547628	-0.752749	-0.699225	-0.585782	0	-0.531626	-0.546883	0.513368	0	-0.625272	0	0.674254	0.624905	-0.526641	0.62218	0.557443	-0.614535	-0.509603	0.527836	-0.586833	-0.627096	-0.55782	0	0.512259	0	-0.530564	-0.536272	0	-0.694225
Otu0383	Bacteria(100);Firmicutes(100);Clostridia(100);Clostridiales(100);Lachnospiraceae(100);Oribacterium(98);	-0.562631	0	0.592533	-0.613686	0	0	-0.736161	-0.647449	0	-0.556569	-0.54114	-0.601634	0.561419	0.670004	-0.641267	0.530498	-0.537469	-0.537854	0.67152	0.549841	-0.755791	-0.70205	-0.588149	0	-0.533774	-0.549093	0.515443	0	-0.627799	0	0.676979	0.627431	-0.528769	0.624694	0.559696	-0.617018	-0.511662	0.529969	-0.589204	-0.629631	-0.560075	0	0.514329	0	-0.532708	-0.53844	0	-0.69703
Otu0384	Bacteria(100);Firmicutes(100);Clostridia(100);Clostridiales(100);Lachnospiraceae(100);Lachnospiraceae_unclassified(100);	-0.531748	0	0.560009	-0.580001	0	0	-0.695753	-0.611911	0	-0.526019	-0.511437	-0.56861	0.530603	0.633228	-0.606068	0.50138	-0.507968	-0.508332	0.63466	0.51966	-0.714306	-0.663515	-0.555866	0	-0.504475	-0.518954	0	0	-0.59334	0	0.63982	0.592991	0	0.590405	0.528974	-0.58315	0	0.500879	-0.556863	-0.59507	-0.529332	0	0	0	-0.503468	-0.508885	0	-0.658771
Otu0392	Bacteria(100);Bacteroidetes(100);Bacteroidetes_unclassified(100);Bacteroidetes_unclassified(100);Bacteroidetes_unclassified(100);Bacteroidetes_unclassified(100);	-0.580386	-0.512307	0.611232	-0.633053	0	0	-0.759393	-0.667882	0.50302	-0.574133	-0.558218	-0.62062	0.579136	0.691148	-0.661504	0.54724	-0.554431	-0.554828	0.692711	0.567193	-0.779642	-0.724206	-0.60671	0	-0.550619	-0.566422	0.531709	0	-0.647611	0	0.698343	0.647231	-0.545456	0.644409	0.577358	-0.63649	-0.527809	0.546694	-0.607798	-0.649501	-0.577749	0	0.53056	0	-0.549519	-0.555432	0	-0.719027
Otu0394	Bacteria(100);Bacteroidetes(100);Bacteroidia(100);Bacteroidales(100);Prevotellaceae(100);Prevotellamassilia(100);	-0.528677	0	0.556775	-0.576652	0	0	-0.691736	-0.608377	0	-0.522982	-0.508484	-0.565327	0.527539	0.629571	-0.602568	0	-0.505034	-0.505396	0.630995	0.51666	-0.710181	-0.659684	-0.552656	0	-0.501562	-0.515957	0	0	-0.589913	0	0.636125	0.589567	0	0.586996	0.525919	-0.579783	0	0	-0.553647	-0.591634	-0.526276	0	0	0	-0.500561	-0.505946	0	-0.654967
Otu0397	Bacteria(100);Bacteroidetes(100);Bacteroidia(100);Bacteroidales(100);Prevotellaceae(100);Prevotellamassilia(100);	-0.591621	-0.522223	0.623064	-0.645306	-0.50453	0	-0.774092	-0.68081	0.512757	-0.585247	-0.569023	-0.632633	0.590347	0.704527	-0.674308	0.557833	-0.565163	-0.565568	0.70612	0.578172	-0.794734	-0.738224	-0.618454	0	-0.561277	-0.577386	0.542001	0	-0.660147	0	0.711861	0.659759	-0.556014	0.656882	0.588534	-0.64881	-0.538026	0.557276	-0.619563	-0.662073	-0.588933	-0.508732	0.54083	0	-0.560156	-0.566183	0	-0.732945
Otu0403	Bacteria(100);Firmicutes(100);Clostridia(100);Clostridiales(100);Lachnospiraceae(100);Lachnospiraceae_unclassified(100);	0	0	0	0	0	0	0.508607	0	0	0	0	0	0	0	0	0	0	0	0	0	0.522169	0	0	0	0	0	0	0	0	0	0	0	0	0	0	0	0	0	0	0	0	0	0	0	0	0	0	0
Otu0404	Bacteria(100);Bacteroidetes(100);Bacteroidia(100);Bacteroidales(100);Prevotellaceae(100);Prevotellamassilia(100);	0	0	0	0	0	0	-0.599213	-0.527004	0	0	0	0	0	0.545363	-0.521972	0	0	0	0.546597	0	-0.615191	-0.571448	0	0	0	0	0	0	-0.51101	0	0.551041	0.51071	0	0.508482	0	-0.502234	0	0	0	-0.5125	0	0	0	0	0	0	0	-0.567362
Otu0405	Bacteria(100);Spirochaetes(100);Spirochaetia(100);Spirochaetales(100);Spirochaetaceae(100);Treponema(100);	-0.565714	0	0.59578	-0.617049	0	0	-0.740195	-0.650997	0	-0.559619	-0.544106	-0.604931	0.564496	0.673676	-0.644781	0.533406	-0.540415	-0.540802	0.6752	0.552854	-0.759933	-0.705898	-0.591372	0	-0.536699	-0.552102	0.518267	0	-0.63124	0	0.680689	0.630869	-0.531667	0.628118	0.562763	-0.620399	-0.514466	0.532873	-0.592433	-0.633081	-0.563144	0	0.517148	0	-0.535628	-0.54139	0	-0.70085
Otu0409	Bacteria(100);Bacteroidetes(100);Bacteroidia(100);Bacteroidales(100);Bacteroidaceae(100);Bacteroides(97);	0	0	0	-0.512463	0	0	-0.614736	-0.540657	0	0	0	-0.502399	0	0.559492	-0.535494	0	0	0	0.560757	0	-0.631129	-0.586252	0	0	0	0	0	0	-0.524248	0	0.565316	0.52394	0	0.521655	0	-0.515245	0	0	0	-0.525777	0	0	0	0	0	0	0	-0.58206
Otu0410	Bacteria(100);Fibrobacteres(100);Fibrobacteria(100);Fibrobacterales(100);Fibrobacteraceae(100);Fibrobacter(100);	0	0	0.51379	-0.532132	0	0	-0.638331	-0.561409	0	0	0	-0.521682	0	0.580966	-0.556047	0	0	0	0.58228	0	-0.655353	-0.608754	-0.509989	0	0	0	0	0	-0.54437	0	0.587014	0.54405	0	0.541678	0	-0.535021	0	0	-0.510904	-0.545958	0	0	0	0	0	0	0	-0.604401
Otu0412	Bacteria(100);Bacteroidetes(100);Bacteroidia(100);Bacteroidales(100);Bacteroidaceae(100);Phocaeicola(100);	-0.54497	0	0.573934	-0.594423	0	0	-0.713053	-0.627126	0	-0.539099	-0.524154	-0.582749	0.543797	0.648973	-0.621138	0.513846	-0.520598	-0.520972	0.650441	0.532582	-0.732067	-0.680014	-0.569687	0	-0.517019	-0.531858	0	0	-0.608093	0	0.655729	0.607736	-0.512171	0.605086	0.542127	-0.59765	0	0.513334	-0.570709	-0.609867	-0.542494	0	0	0	-0.515987	-0.521538	0	-0.675151
Otu0418	Bacteria(100);Bacteroidetes(100);Bacteroidia(100);Bacteroidales(100);Prevotellaceae(100);Prevotellamassilia(100);	-0.527052	0	0.555064	-0.574879	0	0	-0.689609	-0.606507	0	-0.521374	-0.506921	-0.563589	0.525917	0.627636	-0.600715	0	-0.503482	-0.503843	0.629055	0.515071	-0.707998	-0.657656	-0.550957	0	-0.50002	-0.514371	0	0	-0.5881	0	0.63417	0.587754	0	0.585191	0.524303	-0.578	0	0	-0.551945	-0.589815	-0.524658	0	0	0	0	-0.504391	0	-0.652953
Otu0419	Bacteria(100);Bacteria_unclassified(97);Bacteria_unclassified(97);Bacteria_unclassified(97);Bacteria_unclassified(97);Bacteria_unclassified(97);	-0.562545	0	0.592443	-0.613592	0	0	-0.736049	-0.647351	0	-0.556484	-0.541058	-0.601542	0.561334	0.669902	-0.641169	0.530417	-0.537387	-0.537772	0.671417	0.549757	-0.755676	-0.701943	-0.588059	0	-0.533693	-0.54901	0.515364	0	-0.627704	0	0.676876	0.627335	-0.528688	0.624599	0.55961	-0.616924	-0.511584	0.529888	-0.589114	-0.629535	-0.559989	0	0.514251	0	-0.532627	-0.538357	0	-0.696924
Otu0422	Bacteria(100);Firmicutes(100);Clostridia(100);Clostridiales(100);Clostridiales_unclassified(100);Clostridiales_unclassified(100);	-0.506871	0	0.533809	-0.552866	0	0	-0.663203	-0.583283	0	-0.50141	0	-0.542008	0.505779	0.603603	-0.577713	0	0	0	0.604968	0	-0.680888	-0.632473	-0.52986	0	0	0	0	0	-0.56558	0	0.609886	0.565248	0	0.562783	0.504226	-0.555868	0	0	-0.53081	-0.56723	-0.504568	0	0	0	0	0	0	-0.62795
Otu0426	Bacteria(100);Bacteria_unclassified(98);Bacteria_unclassified(98);Bacteria_unclassified(98);Bacteria_unclassified(98);Bacteria_unclassified(98);	-0.568112	-0.501473	0.598306	-0.619665	0	0	-0.743334	-0.653758	0	-0.561992	-0.546413	-0.607496	0.566889	0.676532	-0.647515	0.535667	-0.542706	-0.543095	0.678062	0.555198	-0.763155	-0.708891	-0.593879	0	-0.538975	-0.554443	0.520465	0	-0.633916	0	0.683575	0.633544	-0.533921	0.630781	0.565149	-0.62303	-0.516647	0.535132	-0.594945	-0.635765	-0.565531	0	0.51934	0	-0.537898	-0.543686	0	-0.703822
Otu0433	Bacteria(100);Bacteria_unclassified(94);Bacteria_unclassified(94);Bacteria_unclassified(94);Bacteria_unclassified(94);Bacteria_unclassified(94);	0	0	0	-0.50044	0	0	-0.600315	-0.527973	0	0	0	0	0	0.546366	-0.522931	0	0	0	0.547602	0	-0.616322	-0.572499	0	0	0	0	0	0	-0.511949	0	0.552054	0.511649	0	0.509417	0	-0.503158	0	0	0	-0.513443	0	0	0	0	0	0	0	-0.568405
Otu0434	Bacteria(100);Proteobacteria(100);Betaproteobacteria(100);Burkholderiales(100);Sutterellaceae(100);Sutterellaceae_unclassified(100);	-0.504378	0	0.531185	-0.550147	0	0	-0.659942	-0.580415	0	0	0	-0.539343	0.503292	0.600635	-0.574872	0	0	0	0.601993	0	-0.677539	-0.629363	-0.527254	0	0	0	0	0	-0.562799	0	0.606887	0.562469	0	0.560016	0.501747	-0.553134	0	0	-0.5282	-0.564441	-0.502087	0	0	0	0	0	0	-0.624863
Otu0446	Bacteria(100);Firmicutes(100);Erysipelotrichia(100);Erysipelotrichales(100);Erysipelotrichaceae(100);Erysipelotrichaceae_unclassified(100);	0	0	0.506145	-0.524214	0	0	-0.628833	-0.553055	0	0	0	-0.513919	0	0.572321	-0.547773	0	0	0	0.573616	0	-0.645601	-0.599695	-0.5024	0	0	0	0	0	-0.53627	0	0.578279	0.535955	0	0.533617	0	-0.52706	0	0	-0.503301	-0.537834	0	0	0	0	0	0	0	-0.595407
Otu0448	Bacteria(100);Bacteroidetes(100);Bacteroidetes_unclassified(100);Bacteroidetes_unclassified(100);Bacteroidetes_unclassified(100);Bacteroidetes_unclassified(100);	0	0	0	0	0	0	-0.596301	-0.524443	0	0	0	0	0	0.542713	-0.519435	0	0	0	0.543941	0	-0.612202	-0.568671	0	0	0	0	0	0	-0.508527	0	0.548363	0.508228	0	0.506012	0	0	0	0	0	-0.51001	0	0	0	0	0	0	0	-0.564605
Otu0452	Bacteria(100);Bacteroidetes(100);Bacteroidia(100);Bacteroidales(100);Bacteroidales_unclassified(100);Bacteroidales_unclassified(100);	-0.508739	0	0.535777	-0.554904	0	0	-0.665647	-0.585433	0	-0.503258	0	-0.544006	0.507643	0.605828	-0.579843	0	0	0	0.607198	0	-0.683397	-0.634804	-0.531813	0	0	0	0	0	-0.567665	0	0.612134	0.567332	0	0.564858	0.506085	-0.557917	0	0	-0.532767	-0.569321	-0.506428	0	0	0	0	0	0	-0.630265
Otu0455	Bacteria(100);Bacteroidetes(100);Bacteroidia(100);Bacteroidales(100);Prevotellaceae(100);Prevotella(100);	-0.515128	0	0.542506	-0.561872	0	0	-0.674007	-0.592785	0	-0.509578	0	-0.550838	0.514019	0.613436	-0.587125	0	0	0	0.614823	0.503418	-0.69198	-0.642777	-0.538492	0	0	-0.502733	0	0	-0.574794	0	0.619822	0.574457	0	0.571952	0.512441	-0.564923	0	0	-0.539458	-0.576471	-0.512788	0	0	0	0	0	0	-0.63818
Otu0462	Bacteria(100);Bacteria_unclassified(94);Bacteria_unclassified(94);Bacteria_unclassified(94);Bacteria_unclassified(94);Bacteria_unclassified(94);	-0.538584	0	0.567209	-0.587457	0	0	-0.704698	-0.619778	0	-0.532782	-0.518012	-0.57592	0.537424	0.641369	-0.613859	0.507825	-0.514498	-0.514867	0.642819	0.526341	-0.723489	-0.672045	-0.563012	0	-0.510961	-0.525625	0	0	-0.600967	0	0.648045	0.600615	-0.50617	0.597995	0.535774	-0.590647	0	0.507318	-0.564022	-0.60272	-0.536137	0	0	0	-0.50994	-0.515427	0	-0.66724
Otu0467	Bacteria(100);Bacteroidetes(100);Bacteroidia(100);Bacteroidales(100);Prevotellaceae(100);Prevotellaceae_unclassified(100);	-0.516433	0	0.54388	-0.563296	0	0	-0.675715	-0.594287	0	-0.510869	0	-0.552234	0.515321	0.61499	-0.588612	0	0	0	0.616381	0.504694	-0.693733	-0.644405	-0.539856	0	0	-0.504007	0	0	-0.576251	0	0.621393	0.575913	0	0.573401	0.513739	-0.566355	0	0	-0.540825	-0.577932	-0.514087	0	0	0	0	0	0	-0.639798
Otu0469	Bacteria(100);Firmicutes(100);Clostridia(100);Clostridiales(100);Lachnospiraceae(100);Mediterraneibacter(97);	-0.557644	0	0.587282	-0.608247	0	0	-0.729637	-0.641711	0	-0.551637	-0.536344	-0.596302	0.556444	0.664066	-0.635583	0.525797	-0.532706	-0.533088	0.665568	0.544968	-0.749093	-0.695829	-0.582936	0	-0.529043	-0.544227	0.510875	0	-0.622235	0	0.67098	0.62187	-0.524083	0.619158	0.554735	-0.61155	-0.507127	0.525272	-0.583982	-0.62405	-0.555111	0	0.509771	0	-0.527987	-0.533668	0	-0.690853
Otu0477	Bacteria(100);Spirochaetes(100);Spirochaetia(100);Spirochaetales(100);Spirochaetaceae(100);Treponema(100);	-0.510909	0	0.538062	-0.55727	0	0	-0.668486	-0.58793	0	-0.505404	0	-0.546326	0.509808	0.608411	-0.582315	0	0	0	0.609787	0	-0.686312	-0.637512	-0.534081	0	0	0	0	0	-0.570086	0	0.614745	0.569752	0	0.567267	0.508243	-0.560296	0	0	-0.535039	-0.571749	-0.508587	0	0	0	0	0	0	-0.632953
Otu0485	Bacteria(100);Firmicutes(100);Clostridia(100);Clostridiales(100);Ruminococcaceae(100);Pseudoflavonifractor(100);	0	0	0	0	0	0	-0.525231	0	0	0	0	0	0	0	0	0	0	0	0	0	-0.539236	-0.500894	0	0	0	0	0	0	0	0	0	0	0	0	0	0	0	0	0	0	0	0	0	0	0	0	0	0
Otu0494	Bacteria(100);Bacteroidetes(100);Bacteroidia(100);Bacteroidales(100);Bacteroidales_unclassified(100);Bacteroidales_unclassified(100);	0	0	0	0	0	0	-0.565324	0	0	0	0	0	0	0.51452	0	0	0	0	0.515684	0	-0.580399	-0.53913	0	0	0	0	0	0	0	0	0.519877	0	0	0	0	0	0	0	0	0	0	0	0	0	0	0	0	-0.535275
Otu0498	Bacteria(100);Proteobacteria(100);Gammaproteobacteria(100);Aeromonadales(100);Succinivibrionaceae(100);Succinivibrio(100);	0	0	0.500923	-0.518805	0	0	-0.622345	-0.547349	0	0	0	-0.508617	0	0.566416	-0.542122	0	0	0	0.567697	0	-0.63894	-0.593508	0	0	0	0	0	0	-0.530737	0	0.572313	0.530425	0	0.528112	0	-0.521622	0	0	0	-0.532285	0	0	0	0	0	0	0	-0.589264
Otu0514	Bacteria(100);Proteobacteria(100);Proteobacteria_unclassified(100);Proteobacteria_unclassified(100);Proteobacteria_unclassified(100);Proteobacteria_unclassified(100);	-0.553323	0	0.582731	-0.603534	0	0	-0.723983	-0.636738	0	-0.547362	-0.532188	-0.591681	0.552131	0.65892	-0.630658	0.521722	-0.528578	-0.528957	0.66041	0.540745	-0.743288	-0.690436	-0.578419	0	-0.524944	-0.54001	0.506916	0	-0.617413	0	0.66578	0.617051	-0.520021	0.61436	0.550436	-0.606811	-0.503197	0.521202	-0.579457	-0.619214	-0.550809	0	0.505821	0	-0.523896	-0.529532	0	-0.685499
Otu0517	Bacteria(100);Firmicutes(100);Negativicutes(100);Acidaminococcales(100);Acidaminococcaceae(100);Acidaminococcus(100);	-0.528056	0	0.55612	-0.575973	0	0	-0.690922	-0.607662	0	-0.522367	-0.507886	-0.564662	0.526918	0.628831	-0.601859	0	-0.50444	-0.504802	0.630253	0.516052	-0.709346	-0.658908	-0.552006	0	-0.500972	-0.51535	0	0	-0.589219	0	0.635377	0.588873	0	0.586305	0.525301	-0.579101	0	0	-0.552996	-0.590938	-0.525657	0	0	0	0	-0.505351	0	-0.654196
Otu0529	Bacteria(100);Bacteroidetes(100);Bacteroidia(100);Bacteroidales(100);Muribaculaceae(100);Duncaniella(98);	0	0	0	0	0	0	-0.530924	0	0	0	0	0	0	0	0	0	0	0	0	0	-0.545081	-0.506323	0	0	0	0	0	0	0	0	0	0	0	0	0	0	0	0	0	0	0	0	0	0	0	0	0	-0.502703
Otu0531	Bacteria(100);Spirochaetes(100);Spirochaetia(100);Spirochaetales(100);Spirochaetaceae(100);Treponema(100);	0	0	0	0	0	0	-0.585107	-0.514599	0	0	0	0	0	0.532525	-0.509684	0	0	0	0.53373	0	-0.60071	-0.557996	0	0	0	0	0	0	0	0	0.538069	0	0	0	0	0	0	0	0	-0.500436	0	0	0	0	0	0	0	-0.554006
Otu0546	Bacteria(100);Actinobacteria(100);Coriobacteriia(100);Coriobacteriia_unclassified(93);Coriobacteriia_unclassified(93);Coriobacteriia_unclassified(93);	0	0	0	-0.513037	0	0	-0.615425	-0.541263	0	0	0	-0.502961	0	0.560118	-0.536094	0	0	0	0.561385	0	-0.631835	-0.586909	0	0	0	0	0	0	-0.524835	0	0.565949	0.524527	0	0.52224	0	-0.515822	0	0	0	-0.526366	0	0	0	0	0	0	0	-0.582712
Otu0548	Bacteria(100);Firmicutes(100);Clostridia(100);Clostridiales(100);Ruminococcaceae(100);Ruminococcaceae_unclassified(94);	0	0	0.503521	-0.521496	0	0	-0.625573	-0.550188	0	0	0	-0.511255	0	0.569354	-0.544934	0	0	0	0.570642	0	-0.642254	-0.596587	0	0	0	0	0	0	-0.53349	0	0.575282	0.533176	0	0.530851	0	-0.524328	0	0	-0.500692	-0.535046	0	0	0	0	0	0	0	-0.592321
Otu0551	Bacteria(100);Bacteroidetes(100);Bacteroidetes_unclassified(100);Bacteroidetes_unclassified(100);Bacteroidetes_unclassified(100);Bacteroidetes_unclassified(100);	0	0	0.50901	-0.527181	0	0	-0.632392	-0.556185	0	0	0	-0.516828	0	0.575561	-0.550874	0	0	0	0.576863	0	-0.649255	-0.60309	-0.505244	0	0	0	0	0	-0.539305	0	0.581553	0.538989	0	0.536638	0	-0.530044	0	0	-0.50615	-0.540878	0	0	0	0	0	0	0	-0.598778
Otu0570	Bacteria(100);Bacteroidetes(100);Bacteroidetes_unclassified(99);Bacteroidetes_unclassified(99);Bacteroidetes_unclassified(99);Bacteroidetes_unclassified(99);	0	0	0.525648	-0.544413	0	0	-0.653063	-0.574365	0	0	0	-0.533721	0	0.594374	-0.56888	0	0	0	0.595718	0	-0.670477	-0.622803	-0.521758	0	0	0	0	0	-0.556933	0	0.600561	0.556606	0	0.554179	0	-0.547369	0	0	-0.522694	-0.558558	0	0	0	0	0	0	0	-0.618349
Otu0589	Bacteria(100);Spirochaetes(100);Spirochaetia(100);Spirochaetales(100);Spirochaetaceae(100);Treponema(100);	0	0	0	-0.515421	0	0	-0.618285	-0.543778	0	0	0	-0.505298	0	0.562721	-0.538585	0	0	0	0.563994	0	-0.634771	-0.589636	0	0	0	0	0	0	-0.527274	0	0.568579	0.526965	0	0.524666	0	-0.518219	0	0	0	-0.528812	0	0	0	0	0	0	0	-0.58542
Otu0590	Bacteria(100);Firmicutes(100);Clostridia(100);Clostridiales(100);Clostridiaceae_1(100);Sarcina(99);	0	0	0	0	0	0	-0.580059	-0.510159	0	0	0	0	0	0.527931	-0.505287	0	0	0	0.529125	0	-0.595527	-0.553182	0	0	0	0	0	0	0	0	0.533427	0	0	0	0	0	0	0	0	0	0	0	0	0	0	0	0	-0.549226
Otu0613	Bacteria(100);Firmicutes(100);Clostridia(99);Clostridiales(99);Clostridiales_unclassified(99);Clostridiales_unclassified(99);	-0.514999	0	0.54237	-0.561732	0	0	-0.673839	-0.592637	0	-0.509451	0	-0.5507	0.51389	0.613283	-0.586978	0	0	0	0.61467	0.503292	-0.691807	-0.642616	-0.538357	0	0	-0.502608	0	0	-0.574651	0	0.619667	0.574313	0	0.571809	0.512313	-0.564782	0	0	-0.539323	-0.576327	-0.512659	0	0	0	0	0	0	-0.638021
Otu0615	Bacteria(100);Bacteroidetes(100);Bacteroidia(100);Bacteroidales(100);Prevotellaceae(100);Prevotella(100);	0	0	0	-0.511758	0	0	-0.613891	-0.539913	0	0	0	-0.501707	0	0.558722	-0.534757	0	0	0	0.559986	0	-0.63026	-0.585446	0	0	0	0	0	0	-0.523527	0	0.564538	0.523219	0	0.520938	0	-0.514536	0	0	0	-0.525054	0	0	0	0	0	0	0	-0.581259
Otu0619	Bacteria(100);Actinobacteria(100);Coriobacteriia(100);Eggerthellales(100);Eggerthellaceae(100);Eggerthellaceae_unclassified(100);	0	0	0	-0.505216	0	0	-0.606043	-0.533012	0	0	0	0	0	0.55158	-0.527922	0	0	0	0.552827	0	-0.622204	-0.577962	0	0	0	0	0	0	-0.516835	0	0.557322	0.516531	0	0.514279	0	-0.507959	0	0	0	-0.518342	0	0	0	0	0	0	0	-0.573829
Otu0621	Bacteria(100);Firmicutes(100);Firmicutes_unclassified(100);Firmicutes_unclassified(100);Firmicutes_unclassified(100);Firmicutes_unclassified(100);	0	0	0.520074	-0.53864	0	0	-0.646139	-0.568275	0	0	0	-0.528062	0	0.588072	-0.562848	0	0	0	0.589402	0	-0.663368	-0.616199	-0.516226	0	0	0	0	0	-0.551028	0	0.594194	0.550705	0	0.548303	0	-0.541565	0	0	-0.517153	-0.552635	0	0	0	0	0	0	0	-0.611793
Otu0645	Bacteria(100);Firmicutes(100);Erysipelotrichia(100);Erysipelotrichales(100);Erysipelotrichaceae(100);Sharpea(100);	0	0	0	0	0	0	-0.545475	0	0	0	0	0	0	0	0	0	0	0	0	0	-0.560021	-0.520201	0	0	0	0	0	0	0	0	0.501623	0	0	0	0	0	0	0	0	0	0	0	0	0	0	0	0	-0.516481
Otu0648	Bacteria(100);Firmicutes(100);Erysipelotrichia(100);Erysipelotrichales(100);Erysipelotrichaceae(100);Absicoccus(100);	0	0	0	0	0	0	-0.539526	0	0	0	0	0	0	0	0	0	0	0	0	0	-0.553913	-0.514527	0	0	0	0	0	0	0	0	0	0	0	0	0	0	0	0	0	0	0	0	0	0	0	0	0	-0.510848
Otu0651	Bacteria(100);Firmicutes(100);Clostridia(100);Clostridiales(100);Ruminococcaceae(100);Flintibacter(100);	0	0	0	-0.507373	0	0	-0.608631	-0.535287	0	0	0	0	0	0.553935	-0.530176	0	0	0	0.555188	0	-0.62486	-0.58043	0	0	0	0	0	0	-0.519042	0	0.559702	0.518737	0	0.516475	0	-0.510128	0	0	0	-0.520556	0	0	0	0	0	0	0	-0.576279
Otu0656	Bacteria(100);Lentisphaerae(100);Oligosphaeria(100);Oligosphaerales(100);Oligosphaeraceae(100);Oligosphaera(100);	0	0	0	0	0	0	-0.549901	0	0	0	0	0	0	0.500483	0	0	0	0	0.501615	0	-0.564564	-0.524421	0	0	0	0	0	0	0	0	0.505693	0	0	0	0	0	0	0	0	0	0	0	0	0	0	0	0	-0.520671
Otu0662	Bacteria(100);Bacteroidetes(100);Bacteroidia(100);Bacteroidales(100);Prevotellaceae(100);Prevotella(88);	0	0	0.502185	-0.520112	0	0	-0.623913	-0.548728	0	0	0	-0.509898	0	0.567843	-0.543488	0	0	0	0.569128	0	-0.64055	-0.595003	0	0	0	0	0	0	-0.532074	0	0.573755	0.531761	0	0.529442	0	-0.522937	0	0	0	-0.533626	0	0	0	0	0	0	0	-0.590749
Otu0669	Bacteria(100);Firmicutes(100);Firmicutes_unclassified(100);Firmicutes_unclassified(100);Firmicutes_unclassified(100);Firmicutes_unclassified(100);	0	0	0.504452	-0.522461	0	0	-0.62673	-0.551205	0	0	0	-0.5122	0	0.570407	-0.545942	0	0	0	0.571697	0	-0.643442	-0.59769	-0.50072	0	0	0	0	0	-0.534476	0	0.576346	0.534162	0	0.531833	0	-0.525298	0	0	-0.501618	-0.536035	0	0	0	0	0	0	0	-0.593416
Otu0687	Bacteria(100);Proteobacteria(100);Betaproteobacteria(100);Burkholderiales(100);Burkholderiales_unclassified(100);Burkholderiales_unclassified(100);	0	0	0	-0.503323	0	0	-0.603773	-0.531015	0	0	0	0	0	0.549513	-0.525944	0	0	0	0.550756	0	-0.619873	-0.575797	0	0	0	0	0	0	-0.514898	0	0.555234	0.514596	0	0.512352	0	-0.506056	0	0	0	-0.5164	0	0	0	0	0	0	0	-0.571679
Otu0691	Bacteria(100);Bacteroidetes(100);Bacteroidetes_unclassified(100);Bacteroidetes_unclassified(100);Bacteroidetes_unclassified(100);Bacteroidetes_unclassified(100);	0	0	0	0	0	0	-0.56928	-0.500679	0	0	0	0	0	0.518121	0	0	0	0	0.519292	0	-0.58446	-0.542902	0	0	0	0	0	0	0	0	0.523514	0	0	0	0	0	0	0	0	0	0	0	0	0	0	0	0	-0.53902
Otu0701	Bacteria(100);Spirochaetes(100);Spirochaetia(100);Spirochaetales(100);Spirochaetaceae(100);Treponema(100);	0	0	0	0	0	0	-0.563779	0	0	0	0	0	0	0.513114	0	0	0	0	0.514274	0	-0.578812	-0.537656	0	0	0	0	0	0	0	0	0.518455	0	0	0	0	0	0	0	0	0	0	0	0	0	0	0	0	-0.533811
Otu0717	Bacteria(100);Firmicutes(100);Clostridia(100);Clostridiales(100);Ruminococcaceae(100);Ruminococcus(98);	0	0	0.523759	-0.542457	0	0	-0.650717	-0.572302	0	0	0	-0.531804	0	0.592239	-0.566837	0	0	0	0.593578	0	-0.668069	-0.620565	-0.519884	0	0	0	0	0	-0.554932	0	0.598404	0.554607	0	0.552188	0	-0.545403	0	0	-0.520817	-0.556551	0	0	0	0	0	0	0	-0.616128
Otu0730	Bacteria(100);Tenericutes(100);Mollicutes(100);Anaeroplasmatales(100);Anaeroplasmataceae(100);Asteroleplasma(100);	0	0	0	0	0	0	-0.527724	0	0	0	0	0	0	0	0	0	0	0	0	0	-0.541796	-0.503271	0	0	0	0	0	0	0	0	0	0	0	0	0	0	0	0	0	0	0	0	0	0	0	0	0	0
Otu0732	Bacteria(100);Bacteroidetes(100);Bacteroidia(100);Bacteroidales(100);Prevotellaceae(100);Prevotella(85);	0	0	0	0	0	0	-0.56567	0	0	0	0	0	0	0.514835	0	0	0	0	0.515999	0	-0.580754	-0.539459	0	0	0	0	0	0	0	0	0.520194	0	0	0	0	0	0	0	0	0	0	0	0	0	0	0	0	-0.535602
Otu0737	Bacteria(100);Bacteroidetes(100);Bacteroidia(96);Bacteroidales(96);Bacteroidales_unclassified(96);Bacteroidales_unclassified(96);	0	0	0	0	0	0	-0.519329	0	0	0	0	0	0	0	0	0	0	0	0	0	-0.533177	0	0	0	0	0	0	0	0	0	0	0	0	0	0	0	0	0	0	0	0	0	0	0	0	0	0	0
Otu0745	Bacteria(100);Bacteroidetes(100);Bacteroidetes_unclassified(100);Bacteroidetes_unclassified(100);Bacteroidetes_unclassified(100);Bacteroidetes_unclassified(100);	0	0	0	0	0	0	0	0	0	0	0	0	0	0	0	0	0	0	0	0	0	0	0	0	0	0	0	0	0	0	0	0	0	0	0	0	0	0	0	0	0	0	0	0	0	0	0	0
Otu0755	Bacteria(100);Bacteria_unclassified(100);Bacteria_unclassified(100);Bacteria_unclassified(100);Bacteria_unclassified(100);Bacteria_unclassified(100);	0	0	0.521007	-0.539606	0	0	-0.647297	-0.569294	0	0	0	-0.529009	0	0.589126	-0.563857	0	0	0	0.590458	0	-0.664557	-0.617304	-0.517152	0	0	0	0	0	-0.552016	0	0.595259	0.551692	0	0.549286	0	-0.542536	0	0	-0.51808	-0.553626	0	0	0	0	0	0	0	-0.61289
Otu0789	Bacteria(100);Firmicutes(100);Clostridia(100);Clostridiales(100);Lachnospiraceae(100);Lachnospiraceae_unclassified(100);	0	0	0	0	0	0	0	0	0	0	0	0	0	0	0	0	0	0	0	0	0	0	0	0	0	0	0	0	0	0	0	0	0	0	0	0	0	0	0	0	0	0	0	0	0	0	0	0
Otu0800	Bacteria(100);Candidatus_Saccharibacteria(100);Candidatus_Saccharibacteria_unclassified(100);Candidatus_Saccharibacteria_unclassified(100);Candidatus_Saccharibacteria_unclassified(100);Candidatus_Saccharibacteria_unclassified(100);	0	0	0	0	0	0	0	0	0	0	0	0	0	0	0	0	0	0	0	0	0	0	0	0	0	0	0	0	0	0	0	0	0	0	0	0	0	0	0	0	0	0	0	0	0	0	0	0
Otu0803	Bacteria(100);Bacteria_unclassified(100);Bacteria_unclassified(100);Bacteria_unclassified(100);Bacteria_unclassified(100);Bacteria_unclassified(100);	0	0	0	-0.51188	0	0	-0.614037	-0.540042	0	0	0	-0.501827	0	0.558855	-0.534885	0	0	0	0.560119	0	-0.630411	-0.585585	0	0	0	0	0	0	-0.523652	0	0.564673	0.523344	0	0.521062	0	-0.514659	0	0	0	-0.525179	0	0	0	0	0	0	0	-0.581398
Otu0842	Bacteria(100);Firmicutes(100);Clostridia(100);Clostridiales(100);Clostridiales_unclassified(100);Clostridiales_unclassified(100);	0	0	0	0	0	0	0	0	0	0	0	0	0	0	0	0	0	0	0	0	0	0	0	0	0	0	0	0	0	0	0	0	0	0	0	0	0	0	0	0	0	0	0	0	0	0	0	0
Otu0991	Bacteria(100);Firmicutes(100);Clostridia(100);Clostridiales(100);Lachnospiraceae(100);Lachnospiraceae_unclassified(100);	0	0	0	0	0	0	0	0	0	0	0	0	0	0	0	0	0	0	0	0	-0.503754	0	0	0	0	0	0	0	0	0	0	0	0	0	0	0	0	0	0	0	0	0	0	0	0	0	0	0
Otu1039	Bacteria(100);Firmicutes(100);Clostridia(100);Clostridiales(100);Lachnospiraceae(100);Lachnospiraceae_unclassified(100);	0	0	0	0	0	0	0	0	0	0	0	0	0	0	0	0	0	0	0	0	0	0	0	0	0	0	0	0	0	0	0	0	0	0	0	0	0	0	0	0	0	0	0	0	0	0	0	0
Otu1063	Bacteria(100);Bacteria_unclassified(100);Bacteria_unclassified(100);Bacteria_unclassified(100);Bacteria_unclassified(100);Bacteria_unclassified(100);	0	0	0	0	0	0	0	0	0	0	0	0	0	0	0	0	0	0	0	0	-0.50815	0	0	0	0	0	0	0	0	0	0	0	0	0	0	0	0	0	0	0	0	0	0	0	0	0	0	0
[truncated: 861 more columns]
