# Supplementary material for: Monophasic Variant of Salmonella Typhimurium Infection Affects the Serum Metabolome in Swine
Source: Microorganisms. 2023 Oct 15;11(10):2565. doi: 10.3390/microorganisms11102565 (PMC10608901; doi:10.3390/microorganisms11102565)
Supplement: Supplementary file 1 [file microorganisms-11-02565-s001.zip › supplementarytable12.xlsx]

## Sheet: LS_1DPIv21DPI_positivemode
Supplemental table 3D : sPLS measured associations between OTUs and metabolic signals which vary when comparing low shedding Salmonella infected animals at 1 and 21 DPI in positive acquisition mode and the intensity these associations.
OTUs	Taxonomy	Metabolic signals
		M86T140	M104T912	M105T52	M115T320	M130T98	M133T100	M143T221	M143T179	M144T320_1	M144T61	M146T42	M147T44	M148T52	M151T350	M152T375	M153T91	M165T52	M165T221	M166T64	M169T309	M171T77	M174T60	M178T231	M181T221	M182T64	M182T131	M182T88	M183T331	M185T121	M186T135	M187T515	M189T331	M189T1222	M190T98	M191T50	M191T46	M192T222	M192T46	M195T331	M195T291	M196T309	M197T242	M197T311	M201T70	M202T382	M203T787	M205T320	M207T47
Otu0011	Bacteria(100);Bacteroidetes(100);Bacteroidia(100);Bacteroidales(100);Prevotellaceae(100);Prevotella(100);	-0.727976	0.76388	-0.77466	0.666923	-0.905081	0.664244	-0.693071	-0.732116	0.61176	0.590945	0.853855	0.576415	-0.642334	0.698065	0.715579	-0.812678	0.640272	-0.771971	0.787628	-0.885658	-0.700498	-0.728669	0.733757	-0.765762	0.865589	0.650496	0.652971	0.635343	-0.808597	-0.912378	-0.658021	0.612553	0.664048	-0.808143	0.719902	0.570784	0.729904	0.62729	0.5918	0.614982	0.712509	0.804374	-0.634422	-0.826858	0.730575	-0.661781	0.694416	0.636018
Otu0019	Bacteria(100);Firmicutes(100);Bacilli(100);Lactobacillales(100);Lactobacillaceae(100);Lactobacillus(100);	-0.737438	0.773808	-0.784728	0.675591	-0.916844	0.672877	-0.702079	-0.741631	0.619711	0.598626	0.864953	0.583906	-0.650683	0.707138	0.724879	-0.82324	0.648594	-0.782004	0.797865	-0.897169	-0.709603	-0.73814	0.743294	-0.775715	0.876839	0.658951	0.661458	0.643601	-0.819107	-0.924237	-0.666574	0.620515	0.672679	-0.818647	0.729258	0.578203	0.739391	0.635443	0.599491	0.622975	0.721769	0.814828	-0.642668	-0.837605	0.740071	-0.670382	0.703442	0.644285
Otu0025	Bacteria(100);Bacteroidetes(100);Bacteroidia(100);Bacteroidales(100);Muribaculaceae(100);Duncaniella(100);	-0.733403	0.769573	-0.780434	0.671894	-0.911827	0.669195	-0.698237	-0.737573	0.616319	0.59535	0.86022	0.580711	-0.647122	0.703268	0.720912	-0.818735	0.645045	-0.777725	0.793498	-0.89226	-0.705719	-0.734101	0.739226	-0.77147	0.87204	0.655344	0.657838	0.640079	-0.814624	-0.919179	-0.662926	0.617119	0.668998	-0.814167	0.725267	0.575039	0.735345	0.631966	0.596211	0.619566	0.71782	0.810369	-0.639151	-0.833021	0.736021	-0.666713	0.699592	0.640759
Otu0028	Bacteria(100);Bacteroidetes(100);Bacteroidia(100);Bacteroidales(100);Prevotellaceae(100);Prevotella(100);	-0.733599	0.769779	-0.780642	0.672073	-0.912071	0.669374	-0.698423	-0.73777	0.616484	0.595509	0.86045	0.580866	-0.647295	0.703456	0.721105	-0.818954	0.645217	-0.777933	0.793711	-0.892498	-0.705908	-0.734297	0.739424	-0.771676	0.872274	0.65552	0.658014	0.64025	-0.814842	-0.919425	-0.663103	0.617284	0.669176	-0.814385	0.725461	0.575192	0.735541	0.632135	0.59637	0.619732	0.718012	0.810586	-0.639322	-0.833244	0.736218	-0.666892	0.699779	0.64093
Otu0039	Bacteria(100);Bacteroidetes(100);Bacteroidia(100);Bacteroidales(100);Prevotellaceae(100);Prevotella(100);	-0.732723	0.76886	-0.77971	0.671271	-0.910982	0.668575	-0.697589	-0.736889	0.615748	0.594798	0.859422	0.580173	-0.646522	0.702616	0.720244	-0.817976	0.644447	-0.777004	0.792763	-0.891433	-0.705065	-0.73342	0.738541	-0.770755	0.871232	0.654737	0.657228	0.639485	-0.813869	-0.918327	-0.662311	0.616547	0.668377	-0.813412	0.724595	0.574506	0.734663	0.63138	0.595658	0.618992	0.717154	0.809618	-0.638558	-0.832249	0.735339	-0.666095	0.698944	0.640165
Otu0045	Bacteria(100);Firmicutes(100);Negativicutes(100);Veillonellales(100);Veillonellaceae(100);Megasphaera(100);	-0.730599	0.766631	-0.77745	0.669325	-0.908341	0.666637	-0.695568	-0.734753	0.613963	0.593074	0.856931	0.578491	-0.644648	0.70058	0.718157	-0.815606	0.642579	-0.774752	0.790465	-0.888849	-0.703022	-0.731294	0.7364	-0.768521	0.868707	0.652839	0.655323	0.637632	-0.81151	-0.915665	-0.660392	0.61476	0.66644	-0.811054	0.722495	0.57284	0.732534	0.62955	0.593932	0.617198	0.715076	0.807271	-0.636707	-0.829836	0.733207	-0.664165	0.696918	0.638309
Otu0047	Bacteria(100);Bacteroidetes(100);Bacteroidia(100);Bacteroidales(100);Prevotellaceae(100);Prevotella(100);	-0.734922	0.771168	-0.782051	0.673286	-0.913717	0.670582	-0.699684	-0.739101	0.617596	0.596583	0.862002	0.581914	-0.648463	0.704726	0.722406	-0.820432	0.646381	-0.779336	0.795143	-0.894109	-0.707182	-0.735622	0.740758	-0.773069	0.873847	0.656702	0.659201	0.641405	-0.816312	-0.921084	-0.664299	0.618398	0.670384	-0.815854	0.72677	0.57623	0.736869	0.633275	0.597446	0.62085	0.719307	0.812048	-0.640475	-0.834747	0.737546	-0.668095	0.701042	0.642087
Otu0051	Bacteria(100);Proteobacteria(100);Gammaproteobacteria(100);Aeromonadales(100);Succinivibrionaceae(100);Succinivibrio(100);	-0.741859	0.778447	-0.789432	0.679641	-0.922341	0.676911	-0.706288	-0.746077	0.623426	0.602214	0.870138	0.587407	-0.654583	0.711377	0.729225	-0.828176	0.652482	-0.786692	0.802648	-0.902548	-0.713856	-0.742565	0.74775	-0.780365	0.882095	0.662901	0.665423	0.647459	-0.824017	-0.929777	-0.670569	0.624235	0.676711	-0.823554	0.73363	0.581669	0.743823	0.639252	0.603085	0.62671	0.726096	0.819713	-0.64652	-0.842626	0.744507	-0.674401	0.707659	0.648147
Otu0066	Bacteria(100);Bacteroidetes(100);Bacteroidia(100);Bacteroidales(100);Bacteroidales_unclassified(100);Bacteroidales_unclassified(100);	-0.735849	0.772141	-0.783037	0.674135	-0.914869	0.671428	-0.700566	-0.740034	0.618376	0.597336	0.86309	0.582648	-0.649281	0.705615	0.723318	-0.821467	0.647197	-0.780319	0.796146	-0.895237	-0.708074	-0.73655	0.741693	-0.774044	0.87495	0.657531	0.660033	0.642214	-0.817342	-0.922246	-0.665138	0.619178	0.67123	-0.816883	0.727687	0.576957	0.737798	0.634074	0.5982	0.621633	0.720215	0.813073	-0.641283	-0.8358	0.738476	-0.668938	0.701926	0.642897
Otu0067	Bacteria(100);Firmicutes(100);Erysipelotrichia(100);Erysipelotrichales(100);Erysipelotrichaceae(100);Catenibacterium(100);	-0.738372	0.774788	-0.785722	0.676447	-0.918006	0.67373	-0.702968	-0.742571	0.620496	0.599384	0.866049	0.584646	-0.651507	0.708034	0.725798	-0.824284	0.649416	-0.782995	0.798876	-0.898306	-0.710502	-0.739075	0.744236	-0.776698	0.87795	0.659785	0.662296	0.644416	-0.820145	-0.925408	-0.667418	0.621301	0.673531	-0.819684	0.730182	0.578935	0.740328	0.636248	0.600251	0.623765	0.722684	0.815861	-0.643482	-0.838666	0.741009	-0.671231	0.704333	0.645101
Otu0084	Bacteria(100);Firmicutes(100);Clostridia(100);Clostridiales(100);Peptostreptococcaceae(100);Peptostreptococcaceae_unclassified(100);	-0.714742	0.749992	-0.760576	0.654798	-0.888627	0.652168	-0.680471	-0.718806	0.600638	0.580202	0.838332	0.565935	-0.630657	0.685374	0.70257	-0.797904	0.628632	-0.757936	0.773309	-0.869557	-0.687763	-0.715422	0.720418	-0.751841	0.849852	0.63867	0.6411	0.623793	-0.793897	-0.895791	-0.646058	0.601417	0.651976	-0.793451	0.706814	0.560407	0.716635	0.615886	0.581041	0.603802	0.699556	0.78975	-0.622888	-0.811826	0.717294	-0.64975	0.681792	0.624456
Otu0087	Bacteria(100);Bacteroidetes(100);Bacteroidia(100);Bacteroidales(100);Prevotellaceae(100);Alloprevotella(100);	-0.731315	0.767383	-0.778212	0.669981	-0.909232	0.667291	-0.69625	-0.735474	0.614565	0.593655	0.857772	0.579058	-0.64528	0.701267	0.718861	-0.816405	0.643209	-0.775511	0.79124	-0.88972	-0.703711	-0.732011	0.737122	-0.769274	0.869559	0.653479	0.655966	0.638257	-0.812306	-0.916563	-0.661039	0.615363	0.667094	-0.81185	0.723203	0.573402	0.733252	0.630167	0.594514	0.617803	0.715777	0.808063	-0.637332	-0.83065	0.733926	-0.664816	0.697601	0.638935
Otu0091	Bacteria(100);Bacteroidetes(100);Bacteroidia(100);Bacteroidales(100);Bacteroidales_unclassified(94);Bacteroidales_unclassified(94);	-0.732805	0.768947	-0.779798	0.671347	-0.911085	0.66865	-0.697668	-0.736973	0.615818	0.594865	0.859519	0.580238	-0.646595	0.702696	0.720326	-0.818069	0.644519	-0.777091	0.792852	-0.891533	-0.705145	-0.733503	0.738624	-0.770842	0.87133	0.654811	0.657303	0.639558	-0.813961	-0.91843	-0.662386	0.616617	0.668453	-0.813504	0.724677	0.57457	0.734746	0.631451	0.595725	0.619062	0.717235	0.80971	-0.63863	-0.832343	0.735422	-0.66617	0.699023	0.640237
Otu0092	Bacteria(100);Proteobacteria(100);Gammaproteobacteria(100);Aeromonadales(100);Succinivibrionaceae(100);Succinivibrio(100);	-0.734777	0.771016	-0.781896	0.673153	-0.913536	0.670449	-0.699546	-0.738956	0.617475	0.596466	0.861832	0.581799	-0.648335	0.704587	0.722264	-0.82027	0.646254	-0.779182	0.794986	-0.893932	-0.707042	-0.735477	0.740612	-0.772916	0.873675	0.656573	0.659071	0.641279	-0.816151	-0.920902	-0.664168	0.618276	0.670252	-0.815693	0.726627	0.576117	0.736723	0.63315	0.597328	0.620727	0.719165	0.811888	-0.640349	-0.834582	0.7374	-0.667963	0.700904	0.64196
Otu0107	Bacteria(100);Firmicutes(100);Negativicutes(100);Veillonellales(100);Veillonellaceae(100);Megasphaera(100);	-0.73551	0.771785	-0.782676	0.673825	-0.914448	0.671118	-0.700243	-0.739693	0.618091	0.597061	0.862692	0.58238	-0.648982	0.705289	0.722984	-0.821088	0.646898	-0.77996	0.795779	-0.894824	-0.707747	-0.73621	0.741351	-0.773687	0.874546	0.657228	0.659729	0.641918	-0.816965	-0.92182	-0.664831	0.618893	0.67092	-0.816507	0.727352	0.576691	0.737458	0.633782	0.597924	0.621347	0.719883	0.812698	-0.640988	-0.835415	0.738136	-0.668629	0.701603	0.6426
Otu0117	Bacteria(100);Bacteroidetes(100);Bacteroidia(100);Bacteroidales(100);Prevotellaceae(100);Prevotella(100);	-0.723822	0.759521	-0.770239	0.663117	-0.899916	0.660454	-0.689116	-0.727938	0.608269	0.587573	0.848983	0.573125	-0.638669	0.694082	0.711495	-0.808041	0.636619	-0.767566	0.783133	-0.880605	-0.696501	-0.724511	0.72957	-0.761393	0.860649	0.646784	0.649245	0.631718	-0.803983	-0.907172	-0.654266	0.609058	0.660259	-0.803532	0.715794	0.567527	0.725739	0.623711	0.588423	0.611473	0.708443	0.799784	-0.630802	-0.822139	0.726406	-0.658004	0.690454	0.632389
Otu0130	Bacteria(100);Bacteroidetes(100);Bacteroidetes_unclassified(100);Bacteroidetes_unclassified(100);Bacteroidetes_unclassified(100);Bacteroidetes_unclassified(100);	-0.733292	0.769458	-0.780316	0.671793	-0.91169	0.669095	-0.698132	-0.737462	0.616227	0.59526	0.860091	0.580624	-0.647025	0.703163	0.720804	-0.818613	0.644948	-0.777608	0.793379	-0.892126	-0.705613	-0.73399	0.739115	-0.771354	0.871909	0.655246	0.657739	0.639983	-0.814502	-0.919041	-0.662826	0.617026	0.668897	-0.814045	0.725159	0.574952	0.735234	0.631871	0.596121	0.619473	0.717712	0.810248	-0.639055	-0.832896	0.73591	-0.666613	0.699487	0.640663
Otu0135	Bacteria(100);Bacteroidetes(100);Bacteroidia(100);Bacteroidales(100);Prevotellaceae(100);Prevotella(100);	-0.678942	0.712427	-0.722481	0.622001	-0.844118	0.619503	-0.646388	-0.682803	0.570553	0.551141	0.796343	0.537589	-0.599069	0.651046	0.66738	-0.757939	0.597146	-0.719973	0.734576	-0.826004	-0.653315	-0.679589	0.684334	-0.714183	0.807285	0.606681	0.608989	0.592549	-0.754133	-0.850924	-0.613699	0.571294	0.61932	-0.753709	0.671411	0.532338	0.680741	0.585038	0.551938	0.573559	0.664517	0.750194	-0.591689	-0.771163	0.681366	-0.617205	0.647643	0.593178
Otu0137	Bacteria(100);Bacteroidetes(100);Bacteroidia(100);Bacteroidales(100);Bacteroidales_unclassified(100);Bacteroidales_unclassified(100);	-0.735126	0.771382	-0.782268	0.673473	-0.913971	0.670768	-0.699878	-0.739307	0.617768	0.596749	0.862242	0.582076	-0.648643	0.704921	0.722607	-0.82066	0.646561	-0.779553	0.795364	-0.894357	-0.707378	-0.735826	0.740964	-0.773283	0.87409	0.656885	0.659385	0.641583	-0.816539	-0.921339	-0.664484	0.61857	0.67057	-0.816081	0.726972	0.57639	0.737073	0.633451	0.597612	0.621022	0.719507	0.812274	-0.640653	-0.834979	0.737751	-0.66828	0.701237	0.642265
Otu0159	Bacteria(100);Bacteroidetes(100);Bacteroidia(100);Bacteroidales(100);Bacteroidales_unclassified(100);Bacteroidales_unclassified(100);	-0.725815	0.761612	-0.77236	0.664943	-0.902394	0.662272	-0.691013	-0.729942	0.609943	0.589191	0.85132	0.574703	-0.640427	0.695993	0.713454	-0.810265	0.638371	-0.769679	0.785289	-0.883029	-0.698418	-0.726506	0.731579	-0.763489	0.863019	0.648565	0.651033	0.633457	-0.806197	-0.909669	-0.656067	0.610735	0.662076	-0.805744	0.717764	0.56909	0.727737	0.625428	0.590043	0.613156	0.710393	0.801986	-0.632538	-0.824403	0.728406	-0.659816	0.692355	0.63413
Otu0160	Bacteria(100);Firmicutes(100);Negativicutes(100);Selenomonadales(100);Selenomonadaceae(100);Anaerovibrio(100);	-0.702168	0.736799	-0.747197	0.643279	-0.872994	0.640695	-0.6685	-0.706161	0.590072	0.569995	0.823585	0.55598	-0.619562	0.673318	0.69021	-0.783867	0.617574	-0.744603	0.759705	-0.85426	-0.675664	-0.702837	0.707744	-0.738615	0.834902	0.627435	0.629822	0.612819	-0.779931	-0.880033	-0.634693	0.590837	0.640506	-0.779493	0.69438	0.550549	0.704028	0.605051	0.570819	0.59318	0.687249	0.775857	-0.611931	-0.797544	0.704675	-0.638319	0.669798	0.61347
Otu0162	Bacteria(100);Bacteroidetes(100);Bacteroidia(100);Bacteroidales(100);Prevotellaceae(100);Prevotellaceae_unclassified(100);	-0.732616	0.768748	-0.779597	0.671173	-0.91085	0.668478	-0.697488	-0.736782	0.615659	0.594712	0.859298	0.580088	-0.646428	0.702514	0.72014	-0.817858	0.644353	-0.776891	0.792648	-0.891303	-0.704963	-0.733314	0.738434	-0.770643	0.871106	0.654642	0.657133	0.639393	-0.813751	-0.918194	-0.662215	0.616458	0.66828	-0.813294	0.72449	0.574422	0.734557	0.631288	0.595572	0.618902	0.71705	0.809501	-0.638466	-0.832128	0.735232	-0.665999	0.698842	0.640072
Otu0163	Bacteria(100);Spirochaetes(100);Spirochaetia(100);Spirochaetales(100);Spirochaetaceae(100);Treponema(100);	-0.717294	0.75267	-0.763292	0.657136	-0.891799	0.654496	-0.6829	-0.721373	0.602782	0.582273	0.841325	0.567956	-0.632908	0.687821	0.705078	-0.800752	0.630877	-0.760642	0.77607	-0.872662	-0.690219	-0.717976	0.722989	-0.754525	0.852886	0.64095	0.643389	0.62602	-0.796731	-0.898989	-0.648365	0.603564	0.654303	-0.796284	0.709337	0.562408	0.719193	0.618085	0.583115	0.605957	0.702053	0.79257	-0.625112	-0.814724	0.719854	-0.652069	0.684226	0.626685
Otu0167	Bacteria(100);Bacteria_unclassified(100);Bacteria_unclassified(100);Bacteria_unclassified(100);Bacteria_unclassified(100);Bacteria_unclassified(100);	-0.723857	0.759557	-0.770276	0.663149	-0.899959	0.660485	-0.689149	-0.727973	0.608298	0.587601	0.849024	0.573153	-0.638699	0.694115	0.711529	-0.808079	0.636649	-0.767602	0.783171	-0.880647	-0.696534	-0.724546	0.729605	-0.761429	0.86069	0.646815	0.649276	0.631748	-0.804021	-0.907215	-0.654297	0.609087	0.66029	-0.80357	0.715828	0.567554	0.725774	0.62374	0.588451	0.611502	0.708477	0.799822	-0.630832	-0.822179	0.726441	-0.658036	0.690487	0.632419
Otu0184	Bacteria(100);Bacteroidetes(100);Bacteroidia(100);Bacteroidales(100);Bacteroidales_unclassified(100);Bacteroidales_unclassified(100);	-0.709239	0.744218	-0.75472	0.649756	-0.881785	0.647147	-0.675231	-0.713272	0.596013	0.575734	0.831877	0.561578	-0.625801	0.680097	0.69716	-0.79176	0.623792	-0.7521	0.767354	-0.862862	-0.682467	-0.709914	0.71487	-0.746052	0.843309	0.633752	0.636164	0.61899	-0.787784	-0.888894	-0.641084	0.596786	0.646956	-0.787342	0.701371	0.556092	0.711117	0.611144	0.576567	0.599153	0.694169	0.783669	-0.618092	-0.805575	0.711771	-0.644747	0.676542	0.619647
Otu0186	Bacteria(100);Spirochaetes(100);Spirochaetia(100);Spirochaetales(100);Spirochaetaceae(100);Treponema(100);	-0.715305	0.750583	-0.761175	0.655313	-0.889326	0.652682	-0.681007	-0.719372	0.601111	0.580658	0.838992	0.566381	-0.631153	0.685914	0.703123	-0.798532	0.629127	-0.758533	0.773917	-0.870242	-0.688305	-0.715985	0.720985	-0.752433	0.850521	0.639173	0.641605	0.624284	-0.794522	-0.896497	-0.646567	0.601891	0.652489	-0.794076	0.70737	0.560849	0.717199	0.616371	0.581498	0.604277	0.700106	0.790372	-0.623379	-0.812465	0.717858	-0.650261	0.682329	0.624947
Otu0192	Bacteria(100);Bacteroidetes(100);Bacteroidia(100);Bacteroidales(100);Bacteroidales_unclassified(100);Bacteroidales_unclassified(100);	-0.714225	0.74945	-0.760026	0.654325	-0.887984	0.651697	-0.679979	-0.718287	0.600204	0.579782	0.837726	0.565526	-0.630201	0.684879	0.702062	-0.797327	0.628178	-0.757388	0.77275	-0.868929	-0.687266	-0.714905	0.719897	-0.751297	0.849238	0.638208	0.640637	0.623342	-0.793323	-0.895144	-0.645591	0.600982	0.651504	-0.792878	0.706303	0.560002	0.716117	0.615441	0.580621	0.603365	0.69905	0.789179	-0.622438	-0.811239	0.716775	-0.64928	0.681299	0.624004
Otu0195	Bacteria(100);Campilobacterota(100);Campylobacteria(100);Campylobacterales(100);Campylobacteraceae(100);Campylobacter(100);	-0.726461	0.76229	-0.773047	0.665534	-0.903197	0.662861	-0.691628	-0.730592	0.610486	0.589715	0.852078	0.575215	-0.640997	0.696612	0.714089	-0.810986	0.63894	-0.770364	0.785988	-0.883815	-0.69904	-0.727153	0.73223	-0.764168	0.863787	0.649142	0.651612	0.634021	-0.806914	-0.910479	-0.656652	0.611278	0.662666	-0.806461	0.718403	0.569596	0.728385	0.625984	0.590568	0.613702	0.711026	0.8027	-0.633101	-0.825137	0.729055	-0.660403	0.692971	0.634694
Otu0199	Bacteria(100);Bacteroidetes(100);Bacteroidetes_unclassified(100);Bacteroidetes_unclassified(100);Bacteroidetes_unclassified(100);Bacteroidetes_unclassified(100);	-0.730456	0.766482	-0.777298	0.669194	-0.908164	0.666507	-0.695432	-0.73461	0.613843	0.592958	0.856764	0.578378	-0.644522	0.700443	0.718016	-0.815446	0.642453	-0.7746	0.790311	-0.888675	-0.702884	-0.731151	0.736257	-0.768371	0.868537	0.652712	0.655195	0.637507	-0.811352	-0.915486	-0.660263	0.61464	0.66631	-0.810896	0.722354	0.572729	0.732391	0.629427	0.593816	0.617077	0.714936	0.807114	-0.636583	-0.829674	0.733064	-0.664035	0.696782	0.638185
Otu0202	Bacteria(100);Bacteroidetes(100);Bacteroidia(100);Bacteroidales(100);Muribaculaceae(100);Muribaculaceae_unclassified(100);	-0.692174	0.726312	-0.736562	0.634123	-0.860569	0.631576	-0.658986	-0.696111	0.581673	0.561882	0.811863	0.548066	-0.610744	0.663734	0.680387	-0.77271	0.608784	-0.734005	0.748892	-0.842102	-0.666047	-0.692833	0.697671	-0.728102	0.823019	0.618504	0.620858	0.604097	-0.76883	-0.867507	-0.62566	0.582428	0.63139	-0.768399	0.684497	0.542713	0.694008	0.59644	0.562695	0.584737	0.677468	0.764815	-0.603221	-0.786193	0.694646	-0.629234	0.660265	0.604739
Otu0205	Bacteria(100);Bacteroidetes(100);Bacteroidia(100);Bacteroidales(100);Prevotellaceae(100);Prevotella(100);	-0.735216	0.771476	-0.782363	0.673555	-0.914082	0.67085	-0.699963	-0.739397	0.617843	0.596822	0.862347	0.582147	-0.648722	0.705007	0.722695	-0.82076	0.64664	-0.779648	0.795461	-0.894466	-0.707464	-0.735916	0.741054	-0.773378	0.874197	0.656965	0.659465	0.641662	-0.816639	-0.921452	-0.664565	0.618645	0.670652	-0.81618	0.727061	0.576461	0.737163	0.633528	0.597685	0.621098	0.719595	0.812373	-0.640731	-0.835081	0.737841	-0.668362	0.701322	0.642343
Otu0209	Bacteria(100);Firmicutes(100);Firmicutes_unclassified(100);Firmicutes_unclassified(100);Firmicutes_unclassified(100);Firmicutes_unclassified(100);	-0.718322	0.753749	-0.764386	0.658078	-0.893078	0.655435	-0.683879	-0.722407	0.603646	0.583108	0.842532	0.56877	-0.633816	0.688807	0.706089	-0.8019	0.631781	-0.761733	0.777182	-0.873913	-0.691208	-0.719006	0.724026	-0.755607	0.854109	0.641869	0.644312	0.626917	-0.797874	-0.900278	-0.649294	0.60443	0.655241	-0.797426	0.710354	0.563215	0.720224	0.618971	0.583951	0.606826	0.70306	0.793706	-0.626008	-0.815892	0.720887	-0.653004	0.685207	0.627583
Otu0212	Bacteria(100);Bacteroidetes(100);Bacteroidia(100);Bacteroidales(100);Bacteroidales_unclassified(100);Bacteroidales_unclassified(100);	-0.690565	0.724623	-0.734849	0.632649	-0.858568	0.630108	-0.657453	-0.694492	0.58032	0.560576	0.809975	0.546792	-0.609324	0.662191	0.678804	-0.770914	0.607368	-0.732298	0.747151	-0.840143	-0.664499	-0.691222	0.696049	-0.726409	0.821105	0.617066	0.619414	0.602692	-0.767043	-0.86549	-0.624205	0.581074	0.629922	-0.766612	0.682905	0.541451	0.692394	0.595053	0.561386	0.583378	0.675892	0.763036	-0.601818	-0.784365	0.69303	-0.627771	0.65873	0.603333
Otu0214	Bacteria(100);Fusobacteria(100);Fusobacteriia(100);Fusobacteriales(100);Fusobacteriaceae(100);Fusobacterium(100);	-0.693199	0.727387	-0.737652	0.635062	-0.861843	0.632512	-0.659961	-0.697141	0.582534	0.562714	0.813065	0.548878	-0.611649	0.664717	0.681394	-0.773855	0.609685	-0.735092	0.750001	-0.843348	-0.667034	-0.693859	0.698704	-0.72918	0.824237	0.61942	0.621777	0.604991	-0.769969	-0.868792	-0.626586	0.58329	0.632325	-0.769536	0.68551	0.543517	0.695035	0.597323	0.563528	0.585603	0.678471	0.765947	-0.604114	-0.787357	0.695674	-0.630166	0.661243	0.605634
Otu0221	Bacteria(100);Campilobacterota(100);Campylobacteria(100);Campylobacterales(100);Helicobacteraceae(100);Helicobacter(100);	-0.714193	0.749416	-0.759992	0.654295	-0.887944	0.651667	-0.679948	-0.718254	0.600176	0.579756	0.837688	0.565501	-0.630172	0.684848	0.70203	-0.797291	0.628149	-0.757354	0.772715	-0.868889	-0.687235	-0.714873	0.719864	-0.751263	0.849199	0.638179	0.640608	0.623313	-0.793287	-0.895103	-0.645562	0.600955	0.651475	-0.792842	0.706271	0.559977	0.716084	0.615413	0.580594	0.603338	0.699018	0.789144	-0.62241	-0.811202	0.716743	-0.64925	0.681268	0.623976
Otu0225	Bacteria(100);Bacteroidetes(100);Bacteroidia(100);Bacteroidales(100);Prevotellaceae(100);Prevotella(100);	-0.704008	0.73873	-0.749155	0.644965	-0.875282	0.642374	-0.670252	-0.708012	0.591618	0.571489	0.825743	0.557437	-0.621186	0.675082	0.692019	-0.785921	0.619192	-0.746554	0.761696	-0.856499	-0.677435	-0.704678	0.709599	-0.74055	0.83709	0.629079	0.631473	0.614425	-0.781975	-0.882339	-0.636356	0.592386	0.642185	-0.781536	0.696199	0.551992	0.705873	0.606637	0.572315	0.594734	0.68905	0.77789	-0.613534	-0.799634	0.706522	-0.639992	0.671553	0.615078
Otu0235	Bacteria(100);Bacteroidetes(100);Bacteroidia(100);Bacteroidales(100);Prevotellaceae(100);Prevotellamassilia(100);	-0.724966	0.760721	-0.771456	0.664165	-0.901339	0.661497	-0.690205	-0.729089	0.60923	0.588502	0.850325	0.574031	-0.639678	0.695179	0.71262	-0.809318	0.637625	-0.768779	0.784371	-0.881996	-0.697602	-0.725656	0.730723	-0.762596	0.862009	0.647806	0.650271	0.632716	-0.805254	-0.908606	-0.6553	0.61002	0.661302	-0.804802	0.716925	0.568424	0.726886	0.624696	0.589353	0.612439	0.709563	0.801048	-0.631799	-0.823439	0.727554	-0.659044	0.691545	0.633388
Otu0238	Bacteria(100);Bacteroidetes(100);Bacteroidia(100);Bacteroidales(100);Prevotellaceae(100);Prevotella(57);	-0.692369	0.726516	-0.736768	0.634301	-0.860811	0.631754	-0.65917	-0.696306	0.581836	0.56204	0.812091	0.54822	-0.610916	0.66392	0.680577	-0.772927	0.608954	-0.734211	0.749102	-0.842338	-0.666234	-0.693028	0.697867	-0.728306	0.82325	0.618678	0.621032	0.604266	-0.769046	-0.867751	-0.625835	0.582591	0.631567	-0.768614	0.684689	0.542865	0.694202	0.596607	0.562853	0.584901	0.677658	0.765029	-0.60339	-0.786413	0.69484	-0.629411	0.66045	0.604908
Otu0241	Bacteria(100);Proteobacteria(100);Proteobacteria_unclassified(89);Proteobacteria_unclassified(89);Proteobacteria_unclassified(89);Proteobacteria_unclassified(89);	-0.719426	0.754907	-0.765561	0.659089	-0.89445	0.656442	-0.68493	-0.723517	0.604574	0.584004	0.843826	0.569644	-0.63479	0.689866	0.707174	-0.803132	0.632752	-0.762903	0.778376	-0.875256	-0.69227	-0.72011	0.725139	-0.756768	0.855421	0.642855	0.645302	0.627881	-0.7991	-0.901662	-0.650292	0.605358	0.656248	-0.798651	0.711446	0.56408	0.721331	0.619922	0.584848	0.607759	0.70414	0.794926	-0.62697	-0.817146	0.721994	-0.654007	0.68626	0.628548
Otu0249	Bacteria(100);Bacteroidetes(100);Bacteroidia(100);Bacteroidales(100);Prevotellaceae(100);Prevotella(100);	-0.707688	0.742591	-0.75307	0.648336	-0.879857	0.645732	-0.673755	-0.711713	0.59471	0.574476	0.830059	0.56035	-0.624433	0.678611	0.695636	-0.790029	0.622428	-0.750456	0.765677	-0.860976	-0.680976	-0.708362	0.713308	-0.744421	0.841465	0.632367	0.634773	0.617637	-0.786062	-0.886951	-0.639683	0.595482	0.645541	-0.785621	0.699838	0.554877	0.709562	0.609808	0.575307	0.597843	0.692652	0.781956	-0.616741	-0.803814	0.710215	-0.643337	0.675063	0.618293
Otu0251	Bacteria(100);Bacteroidetes(100);Bacteroidia(100);Bacteroidales(100);Prevotellaceae(100);Prevotella(100);	-0.711019	0.746086	-0.756615	0.651388	-0.883998	0.648771	-0.676927	-0.715062	0.597509	0.57718	0.833966	0.562988	-0.627372	0.681805	0.69891	-0.793748	0.625358	-0.753989	0.769281	-0.865028	-0.684181	-0.711696	0.716665	-0.747925	0.845426	0.635344	0.637761	0.620544	-0.789762	-0.891126	-0.642693	0.598285	0.64858	-0.789319	0.703132	0.557489	0.712902	0.612678	0.578014	0.600657	0.695912	0.785637	-0.619644	-0.807597	0.713558	-0.646365	0.678241	0.621203
Otu0256	Bacteria(100);Spirochaetes(100);Spirochaetia(100);Spirochaetales(100);Spirochaetaceae(100);Treponema(100);	-0.706932	0.741797	-0.752266	0.647643	-0.878917	0.645042	-0.673036	-0.710952	0.594075	0.573862	0.829172	0.559752	-0.623766	0.677886	0.694893	-0.789185	0.621763	-0.749655	0.764859	-0.860056	-0.680248	-0.707605	0.712546	-0.743626	0.840566	0.631691	0.634095	0.616977	-0.785222	-0.886003	-0.638999	0.594846	0.644852	-0.784781	0.699091	0.554284	0.708804	0.609156	0.574692	0.597204	0.691912	0.781121	-0.616082	-0.802955	0.709456	-0.64265	0.674342	0.617632
Otu0262	Bacteria(100);Firmicutes(100);Clostridia(100);Clostridiales(100);Ruminococcaceae(100);Ruminococcaceae_unclassified(100);	-0.690296	0.724341	-0.734563	0.632402	-0.858233	0.629862	-0.657197	-0.694221	0.580094	0.560357	0.809659	0.546579	-0.609087	0.661933	0.67854	-0.770613	0.607131	-0.732013	0.74686	-0.839816	-0.66424	-0.690953	0.695777	-0.726126	0.820785	0.616826	0.619173	0.602457	-0.766744	-0.865153	-0.623962	0.580847	0.629676	-0.766313	0.682639	0.54124	0.692124	0.594821	0.561168	0.58315	0.675629	0.762739	-0.601584	-0.784059	0.69276	-0.627526	0.658473	0.603098
Otu0267	Bacteria(100);Bacteroidetes(100);Bacteroidia(100);Bacteroidales(100);Muribaculaceae(100);Duncaniella(100);	-0.734366	0.770584	-0.781459	0.672776	-0.913025	0.670074	-0.699154	-0.738542	0.617129	0.596132	0.86135	0.581474	-0.647972	0.704192	0.721859	-0.819811	0.645892	-0.778746	0.794541	-0.893432	-0.706646	-0.735065	0.740197	-0.772483	0.873186	0.656205	0.658702	0.64092	-0.815694	-0.920386	-0.663797	0.61793	0.669876	-0.815236	0.72622	0.575794	0.736311	0.632796	0.596994	0.62038	0.718763	0.811434	-0.63999	-0.834115	0.736988	-0.667589	0.700511	0.641601
Otu0274	Bacteria(100);Bacteroidetes(100);Bacteroidia(100);Bacteroidales(100);Prevotellaceae(100);Prevotellaceae_unclassified(58);	-0.721123	0.756688	-0.767367	0.660644	-0.89656	0.657991	-0.686546	-0.725224	0.606	0.585382	0.845817	0.570988	-0.636287	0.691493	0.708842	-0.805027	0.634245	-0.764703	0.780213	-0.877321	-0.693903	-0.721809	0.726849	-0.758553	0.85744	0.644372	0.646824	0.629362	-0.800985	-0.903789	-0.651826	0.606787	0.657796	-0.800535	0.713124	0.565411	0.723033	0.621385	0.586228	0.609193	0.705801	0.796801	-0.628449	-0.819073	0.723698	-0.65555	0.687879	0.630031
Otu0305	Bacteria(100);Proteobacteria(100);Gammaproteobacteria(100);Aeromonadales(100);Succinivibrionaceae(100);Succinivibrio(100);	-0.702415	0.737058	-0.747459	0.643505	-0.873301	0.640921	-0.668735	-0.70641	0.590279	0.570195	0.823874	0.556175	-0.61978	0.673554	0.690453	-0.784143	0.617791	-0.744865	0.759972	-0.854561	-0.675902	-0.703084	0.707993	-0.738874	0.835195	0.627655	0.630044	0.613035	-0.780205	-0.880342	-0.634916	0.591045	0.640732	-0.779767	0.694624	0.550742	0.704275	0.605264	0.57102	0.593388	0.687491	0.77613	-0.612146	-0.797825	0.704923	-0.638544	0.670034	0.613686
Otu0321	Bacteria(100);Bacteroidetes(100);Bacteroidetes_unclassified(100);Bacteroidetes_unclassified(100);Bacteroidetes_unclassified(100);Bacteroidetes_unclassified(100);	-0.692472	0.726624	-0.736878	0.634396	-0.860939	0.631848	-0.659269	-0.696409	0.581923	0.562124	0.812211	0.548302	-0.611006	0.664019	0.680679	-0.773042	0.609045	-0.73432	0.749214	-0.842463	-0.666334	-0.693131	0.69797	-0.728415	0.823372	0.61877	0.621125	0.604356	-0.76916	-0.86788	-0.625928	0.582678	0.631661	-0.768729	0.684791	0.542946	0.694306	0.596696	0.562936	0.584988	0.677758	0.765143	-0.60348	-0.78653	0.694944	-0.629504	0.660548	0.604998
Otu0338	Bacteria(100);Bacteroidetes(100);Bacteroidia(100);Bacteroidales(100);Bacteroidaceae(100);Bacteroides(100);	-0.69545	0.729749	-0.740047	0.637124	-0.864642	0.634565	-0.662104	-0.699405	0.584426	0.564541	0.815705	0.55066	-0.613635	0.666875	0.683606	-0.776367	0.611665	-0.737479	0.752436	-0.846087	-0.6692	-0.696112	0.700973	-0.731548	0.826914	0.621432	0.623796	0.606956	-0.772469	-0.871613	-0.628621	0.585184	0.634378	-0.772035	0.687736	0.545281	0.697292	0.599262	0.565358	0.587505	0.680674	0.768434	-0.606076	-0.789913	0.697933	-0.632212	0.66339	0.607601
Otu0341	Bacteria(100);Bacteroidetes(100);Bacteroidia(100);Bacteroidales(100);Muribaculaceae(100);Muribaculaceae_unclassified(100);	-0.723283	0.758955	-0.769665	0.662623	-0.899246	0.659962	-0.688603	-0.727396	0.607815	0.587135	0.84835	0.572698	-0.638193	0.693565	0.710965	-0.807439	0.636144	-0.766994	0.78255	-0.879948	-0.695982	-0.723971	0.729026	-0.760825	0.860008	0.646302	0.648761	0.631247	-0.803384	-0.906496	-0.653779	0.608604	0.659767	-0.802933	0.71526	0.567104	0.725199	0.623246	0.587984	0.611017	0.707915	0.799188	-0.630332	-0.821527	0.725865	-0.657514	0.689939	0.631918
Otu0353	Bacteria(100);Bacteroidetes(100);Bacteroidia(100);Bacteroidales(100);Muribaculaceae(100);Muribaculaceae_unclassified(100);	-0.691266	0.725359	-0.735595	0.633291	-0.85944	0.630748	-0.658121	-0.695197	0.58091	0.561145	0.810797	0.547347	-0.609943	0.662863	0.679494	-0.771696	0.607985	-0.733042	0.747909	-0.840997	-0.665173	-0.691924	0.696755	-0.727147	0.821939	0.617693	0.620043	0.603304	-0.767821	-0.866369	-0.624839	0.581664	0.630561	-0.76739	0.683598	0.542001	0.693097	0.595657	0.561956	0.58397	0.676579	0.763811	-0.602429	-0.785161	0.693734	-0.628408	0.659398	0.603945
Otu0367	Bacteria(100);Bacteroidetes(100);Bacteroidia(94);Bacteroidales(94);Bacteroidales_unclassified(94);Bacteroidales_unclassified(94);	-0.712474	0.747613	-0.758163	0.65272	-0.885807	0.650099	-0.678312	-0.716525	0.598732	0.578361	0.835672	0.56414	-0.628656	0.6832	0.70034	-0.795372	0.626637	-0.755531	0.770855	-0.866798	-0.685581	-0.713152	0.718131	-0.749455	0.847155	0.636643	0.639066	0.621813	-0.791378	-0.892949	-0.644008	0.599509	0.649907	-0.790933	0.704571	0.558629	0.714361	0.613932	0.579197	0.601886	0.697336	0.787244	-0.620912	-0.809249	0.715017	-0.647688	0.679628	0.622474
Otu0371	Bacteria(100);Firmicutes(100);Bacilli(100);Lactobacillales(100);Lactobacillaceae(100);Ligilactobacillus(100);	-0.670365	0.703427	-0.713354	0.614143	-0.833454	0.611676	-0.638222	-0.674177	0.563345	0.544178	0.786282	0.530798	-0.591501	0.642821	0.658948	-0.748363	0.589602	-0.710877	0.725295	-0.815568	-0.645061	-0.671003	0.675688	-0.70516	0.797087	0.599016	0.601296	0.585063	-0.744606	-0.840173	-0.605946	0.564076	0.611496	-0.744187	0.662929	0.525613	0.67214	0.577647	0.544965	0.566313	0.656121	0.740716	-0.584214	-0.761421	0.672758	-0.609408	0.639461	0.585684
Otu0377	Bacteria(100);Firmicutes(100);Firmicutes_unclassified(81);Firmicutes_unclassified(81);Firmicutes_unclassified(81);Firmicutes_unclassified(81);	-0.694902	0.729174	-0.739464	0.636622	-0.86396	0.634065	-0.661582	-0.698853	0.583965	0.564096	0.815062	0.550226	-0.613151	0.666349	0.683067	-0.775755	0.611182	-0.736897	0.751843	-0.84542	-0.668672	-0.695563	0.70042	-0.730971	0.826262	0.620941	0.623304	0.606477	-0.77186	-0.870925	-0.628125	0.584723	0.633878	-0.771426	0.687194	0.544851	0.696742	0.59879	0.564912	0.587041	0.680137	0.767828	-0.605598	-0.78929	0.697383	-0.631713	0.662866	0.607122
Otu0394	Bacteria(100);Bacteroidetes(100);Bacteroidia(100);Bacteroidales(100);Prevotellaceae(100);Prevotellamassilia(100);	-0.685569	0.719381	-0.729533	0.628072	-0.852357	0.62555	-0.652697	-0.689468	0.576122	0.556521	0.804115	0.542836	-0.604916	0.657401	0.673894	-0.765337	0.602974	-0.727001	0.741746	-0.834066	-0.659692	-0.686222	0.691013	-0.721154	0.815165	0.612602	0.614933	0.598332	-0.761494	-0.859229	-0.619689	0.57687	0.625365	-0.761066	0.677965	0.537534	0.687385	0.590748	0.557325	0.579157	0.671003	0.757516	-0.597465	-0.77869	0.688017	-0.62323	0.653964	0.598968
Otu0426	Bacteria(100);Bacteria_unclassified(98);Bacteria_unclassified(98);Bacteria_unclassified(98);Bacteria_unclassified(98);Bacteria_unclassified(98);	-0.667739	0.700672	-0.71056	0.611738	-0.830189	0.609281	-0.635722	-0.671536	0.561139	0.542047	0.783202	0.528719	-0.589184	0.640303	0.656368	-0.745432	0.587292	-0.708093	0.722455	-0.812374	-0.642535	-0.668375	0.673042	-0.702399	0.793965	0.59667	0.598941	0.582771	-0.741689	-0.836883	-0.603573	0.561867	0.609101	-0.741273	0.660333	0.523554	0.669508	0.575384	0.542831	0.564095	0.653552	0.737815	-0.581926	-0.758439	0.670123	-0.607021	0.636956	0.58339
[truncated: 346 more columns]
