# Supplementary material for: Monophasic Variant of Salmonella Typhimurium Infection Affects the Serum Metabolome in Swine
Source: Microorganisms. 2023 Oct 15;11(10):2565. doi: 10.3390/microorganisms11102565 (PMC10608901; doi:10.3390/microorganisms11102565)
Supplement: Supplementary file 1 [file microorganisms-11-02565-s001.zip › supplementarytable2.xlsx]

## Sheet: POSvNI_21DPI_positivemode
Supplemental table 1B : sPLS measured associations between OTUs and metabolic signals which vary when comparing Salmonella infected and noninfected animals and the intensity of these associations 21 DPI in positive acquisition mode.
OTUs	Taxonomy	Metabolic signals
		M91T46	M92T45	M99T73	M105T52	M120T48	M163T366	M165T52	M175T50	M176T93	M179T203	M184T254	M189T331	M190T413	M202T62	M219T331	M223T828	M225T331	M227T45	M227T328	M231T252	M235T331	M236T331	M240T325	M245T349	M250T64	M251T331	M256T118	M259T531	M277T443	M279T448	M280T448	M288T785	M295T406	M295T477	M313T491	M321T608	M323T593	M329T417	M331T331	M338T485	M339T538	M339T559	M340T538	M340T559	M343T557	M344T557	M345T417	M345T448
Otu0011	Bacteria(100);Bacteroidetes(100);Bacteroidia(100);Bacteroidales(100);Prevotellaceae(100);Prevotella(100);	0	0	-0.525657	0	0.507905	0	0.532726	0	0	0	0	0	0	0.515103	0	0	0	0	0	-0.531425	0	0	0	0	0	0	0	0	0	0	0	0	0	0	0	0	0.501581	0.505343	0	0	0.51631	0	0	0	0	0	0.512693	0
Otu0099	Bacteria(100);Tenericutes(100);Mollicutes(100);Anaeroplasmatales(100);Anaeroplasmataceae(100);Anaeroplasma(100);	0	0	0	0	0	0	0	0	0	0	0	0	0	0	0	0	0	0	0	0	0	0	0	0	0	0	0	0	0	0	0	0	0	0	0	0	0	0	0	0	0	0	0	0	0	0	0	0
Otu0129	Bacteria(100);Actinobacteria(100);Coriobacteriia(100);Coriobacteriales(100);Coriobacteriaceae(100);Collinsella(100);	0	0	-0.55139	0	0.532769	0	0.558805	0	0	0	0.513433	0	0	0.540319	0	0	0	0.506545	0	-0.55744	0	0	0	0	0.507575	0	0	0	0	0.511354	0	0	0.516633	0	0	0	0.526135	0.530081	0.506593	0	0.541586	0	0.523345	0	0	0	0.537791	0
Otu0135	Bacteria(100);Bacteroidetes(100);Bacteroidia(100);Bacteroidales(100);Prevotellaceae(100);Prevotella(100);	0	0	-0.521822	0	0.5042	0	0.52884	0	0	0	0	0	0	0.511345	0	0	0	0	0	-0.527548	0	0	0	0	0	0	0	0	0	0	0	0	0	0	0	0	0	0.501656	0	0	0.512543	0	0	0	0	0	0.508953	0
Otu0143	Bacteria(100);Bacteroidetes(100);Bacteroidia(100);Bacteroidales(100);Bacteroidaceae(100);Bacteroides(100);	0	0	0.506843	0	0	0	-0.513659	0	0	0	0	0	0	0	0	0	0	0	0	0.512404	0	0	0	0	0	0	0	0	0	0	0	0	0	0	0	0	0	0	0	0	0	0	0	0	0	0	0	0
Otu0192	Bacteria(100);Bacteroidetes(100);Bacteroidia(100);Bacteroidales(100);Bacteroidales_unclassified(100);Bacteroidales_unclassified(100);	0	0	-0.530759	0	0.512834	0	0.537896	0	0	0	0	0	0	0.520102	0	0	0	0	0	-0.536582	0	0	0	0	0	0	0	0	0	0	0	0	0	0	0	0	0.506449	0.510247	0	0	0.521321	0	0.503763	0	0	0	0.517668	0
Otu0230	Bacteria(100);Firmicutes(100);Clostridia(100);Clostridiales(100);Clostridiales_unclassified(100);Clostridiales_unclassified(100);	0	0	0	0	0	0	0	0	0	0	0	0	0	0	0	0	0	0	0	0	0	0	0	0	0	0	0	0	0	0	0	0	0	0	0	0	0	0	0	0	0	0	0	0	0	0	0	0
Otu0232	Bacteria(100);Firmicutes(100);Clostridia(100);Clostridia_unclassified(77);Clostridia_unclassified(77);Clostridia_unclassified(77);	0	0	0.549141	0	-0.530596	0	-0.556526	0	0	0	-0.511338	0	0	-0.538114	0	0	0	-0.504479	0	0.555166	0	0	0	0	-0.505504	0	0	0	0	-0.509267	0	0	-0.514525	0	0	0	-0.523989	-0.527919	-0.504526	0	-0.539376	0	-0.52121	0	0	0	-0.535597	0
Otu0316	Bacteria(100);Firmicutes(100);Clostridia(100);Clostridiales(100);Ruminococcaceae(100);Ruminococcaceae_unclassified(100);	-0.527552	-0.525374	0.582688	-0.501113	-0.56301	0	-0.590524	-0.516105	-0.520655	-0.518075	-0.542576	0	0.50758	-0.570988	0	0	0	-0.535298	-0.509611	0.589081	0	0	0.513596	0	-0.536386	0	0.51628	0	0	-0.540379	0	0.519821	-0.545958	0	-0.510688	0	-0.555999	-0.560169	-0.535348	0	-0.572327	0	-0.553051	0	-0.521519	-0.507287	-0.568317	0
Otu0345	Bacteria(100);Spirochaetes(100);Spirochaetia(100);Spirochaetales(100);Sphaerochaetaceae(98);Sphaerochaetaceae_unclassified(98);	0	0	-0.505473	0	0	0	0.512271	0	0	0	0	0	0	0	0	0	0	0	0	-0.511019	0	0	0	0	0	0	0	0	0	0	0	0	0	0	0	0	0	0	0	0	0	0	0	0	0	0	0	0
Otu0377	Bacteria(100);Firmicutes(100);Firmicutes_unclassified(81);Firmicutes_unclassified(81);Firmicutes_unclassified(81);Firmicutes_unclassified(81);	0	0	-0.52046	0	0.502883	0	0.527459	0	0	0	0	0	0	0.51001	0	0	0	0	0	-0.52617	0	0	0	0	0	0	0	0	0	0	0	0	0	0	0	0	0	0.500346	0	0	0.511205	0	0	0	0	0	0.507624	0
Otu0439	Bacteria(100);Firmicutes(100);Clostridia(100);Clostridiales(100);Clostridiales_unclassified(100);Clostridiales_unclassified(100);	-0.569438	-0.567087	0.628951	-0.540899	-0.607711	0.532138	-0.637409	-0.557082	-0.561993	-0.559208	-0.585654	-0.521347	0.547879	-0.616322	-0.520001	-0.51288	-0.535726	-0.577798	-0.550072	0.635852	-0.525187	-0.51084	0.554374	-0.53648	-0.578972	-0.505794	0.557271	0.529555	-0.519801	-0.583283	-0.514824	0.561093	-0.589304	-0.502997	-0.551235	-0.514278	-0.600144	-0.604645	-0.577853	-0.523639	-0.617767	-0.532114	-0.596961	-0.504586	-0.562925	-0.547564	-0.613439	-0.520039
Otu0589	Bacteria(100);Spirochaetes(100);Spirochaetia(100);Spirochaetales(100);Spirochaetaceae(100);Treponema(100);	0	0	0	0	0	0	0.502628	0	0	0	0	0	0	0	0	0	0	0	0	-0.501399	0	0	0	0	0	0	0	0	0	0	0	0	0	0	0	0	0	0	0	0	0	0	0	0	0	0	0	0
Otu0970	Bacteria(100);Proteobacteria(100);Deltaproteobacteria(100);Deltaproteobacteria_unclassified(100);Deltaproteobacteria_unclassified(100);Deltaproteobacteria_unclassified(100);	-0.557189	-0.554889	0.615423	-0.529264	-0.594639	0.520692	-0.623699	-0.545099	-0.549905	-0.547179	-0.573057	-0.510133	0.536095	-0.603066	-0.508816	-0.501848	-0.524203	-0.56537	-0.538241	0.622175	-0.51389	0	0.54245	-0.524941	-0.566519	0	0.545284	0.518165	-0.50862	-0.570737	-0.50375	0.549024	-0.576629	0	-0.539378	-0.503216	-0.587235	-0.591639	-0.565423	-0.512376	-0.604479	-0.520668	-0.58412	0	-0.550817	-0.535786	-0.600244	-0.508853
[truncated: 28 more columns]
