# Supplementary material for: Monophasic Variant of Salmonella Typhimurium Infection Affects the Serum Metabolome in Swine
Source: Microorganisms. 2023 Oct 15;11(10):2565. doi: 10.3390/microorganisms11102565 (PMC10608901; doi:10.3390/microorganisms11102565)
Supplement: Supplementary file 1 [file microorganisms-11-02565-s001.zip › supplementarytable3.xlsx]

## Sheet: POSvNI_1DPI_negativemode
Supplemental table 1C : sPLS measured associations between OTUs and metabolic signals which vary when comparing Salmonella infected and noninfected animals and the intensity of these associations 1 DPI in negative acquisition mode.
OTUs	Taxonomy	Metabolic signals
		M97T72	M108T91	M132T381	M134T455	M151T91	M151T527	M159T525	M178T455	M185T492	M217T359	M229T608	M246T455_1	M256T473	M268T503	M271T624	M321T832_1	M325T1142	M326T375	M332T381	M339T979	M342T63	M350T343	M353T1008	M354T1008	M367T1040	M367T1207	M379T381	M380T381	M381T381	M381T1068	M395T1093	M396T1093	M399T863	M412T620	M421T1138	M423T1142	M437T1162	M441T381_1	M447T381	M449T1068	M449T513	M450T1068	M451T1102	M452T1102	M465T1202	M517T1068	M523T1142	M534T1202
Otu0046	Bacteria(100);Firmicutes(100);Clostridia(100);Clostridiales(100);Clostridiales_unclassified(100);Clostridiales_unclassified(100);	0	0	0	0	0	0	0	0.511109	0	0	0	0	0	0	0	0	0.512735	0	0	0	0	0.512032	0	0	0	0	0	0	0	0	0	0	0	0	0	0	0	0	0	0	0	0	0	0	0	0	0	0
Otu0052	Bacteria(100);Firmicutes(100);Clostridia(100);Clostridiales(100);Lachnospiraceae(100);Lachnospiraceae_unclassified(99);	0.536625	0.508265	-0.515627	-0.540284	0.515975	-0.501205	0.518156	-0.552585	0.503369	0.511117	0.505318	-0.506568	0.50315	-0.50011	0.515457	-0.516596	-0.554344	-0.530269	0	-0.529744	-0.517936	-0.553584	-0.512226	0	-0.507703	-0.506555	-0.53272	-0.521881	-0.531364	-0.516837	-0.508073	-0.508744	-0.504875	0.514173	-0.521265	-0.535777	-0.505797	-0.526536	-0.50393	-0.512807	-0.512166	-0.525174	-0.505835	-0.501174	-0.500816	-0.503037	-0.517643	-0.508304
Otu0330	Bacteria(100);Firmicutes(100);Clostridia(100);Clostridiales(100);Ruminococcaceae(100);Ruminococcaceae_unclassified(100);	0.513181	0	0	-0.51668	0	0	0	-0.528445	0	0	0	0	0	0	0	0	-0.530126	-0.507103	0	-0.506601	0	-0.529399	0	0	0	0	-0.509447	0	-0.50815	0	0	0	0	0	0	-0.512371	0	-0.503534	0	0	0	-0.502231	0	0	0	0	0	0
Otu0459	Bacteria(100);Firmicutes(100);Clostridia(100);Clostridiales(100);Ruminococcaceae(100);Ruminococcaceae_unclassified(100);	0.540075	0.511532	-0.518942	-0.543757	0.519292	-0.504427	0.521487	-0.556138	0.506605	0.514402	0.508566	-0.509825	0.506385	-0.503325	0.518771	-0.519917	-0.557907	-0.533678	-0.502214	-0.53315	-0.521265	-0.557142	-0.515519	-0.503053	-0.510966	-0.509811	-0.536144	-0.525236	-0.53478	-0.52016	-0.511339	-0.512015	-0.508121	0.517478	-0.524616	-0.539221	-0.509048	-0.529921	-0.50717	-0.516103	-0.515458	-0.52855	-0.509087	-0.504396	-0.504036	-0.506271	-0.52097	-0.511571
[truncated: 55 more columns]
