# Supplementary material for: Monophasic Variant of Salmonella Typhimurium Infection Affects the Serum Metabolome in Swine
Source: Microorganisms. 2023 Oct 15;11(10):2565. doi: 10.3390/microorganisms11102565 (PMC10608901; doi:10.3390/microorganisms11102565)
Supplement: Supplementary file 1 [file microorganisms-11-02565-s001.zip › supplementarytable4.xlsx]

## Sheet: POSvNI_21DPI_negativemode
Supplemental table 1D : sPLS measured associations between OTUs and metabolic signals which vary when comparing Salmonella infected and noninfected animals and the intensity of these associations 21 DPI in negative acquisition mode.
OTUs	Taxonomy	Metabolic signals
		M81T53	M95T54	M134T455	M140T321	M141T58	M141T724	M145T50	M151T527	M178T455	M184T321	M193T291	M196T601	M223T724	M224T604	M236T329	M239T725	M245T469	M251T492	M253T807	M259T688	M263T436	M268T601	M271T84	M274T576	M276T576	M285T328	M289T491	M296T43	M297T43	M303T84	M321T808	M335T452	M351T385	M353T724	M363T43	M364T43	M365T43	M369T726	M375T948	M389T128	M421T328_1	M423T569	M429T507	M436T554	M451T1102	M491T1015	M496T318	M499T43
Otu0025	Bacteria(100);Bacteroidetes(100);Bacteroidia(100);Bacteroidales(100);Muribaculaceae(100);Duncaniella(100);	0	0	0	0	0	0	0	0	0	0	0	-0.504514	0	0	0	0	0	0	0	0	0	0	0	0	0	0	0	0	0	0	0	0	0	0	0	0	0	0	0	-0.537241	0	0	0	0	0	0	0	0
Otu0051	Bacteria(100);Proteobacteria(100);Gammaproteobacteria(100);Aeromonadales(100);Succinivibrionaceae(100);Succinivibrio(100);	0.533329	0	-0.519177	0	0.527871	0	0	-0.552831	0	0	0	-0.583933	0	0	0.502053	0	0	0	0	0	0	-0.568253	0	-0.540385	-0.534507	0	0	0	0	-0.545032	0	0	0	-0.500395	0	0.504123	0	0	-0.559932	-0.621812	0	0	0	0	0	0	0	0.504062
Otu0099	Bacteria(100);Tenericutes(100);Mollicutes(100);Anaeroplasmatales(100);Anaeroplasmataceae(100);Anaeroplasma(100);	-0.500842	0	0	0	0	0	0	0.519156	0	0	0	0.548363	0	0	0	0	0	0	0	0	0	0.533639	0	0.507468	0.501948	0	0	0	0	0.511832	0	0	0	0	0	0	0	0	0.525824	0.583935	0	0	0	0	0	0	0	0
Otu0129	Bacteria(100);Actinobacteria(100);Coriobacteriia(100);Coriobacteriales(100);Coriobacteriaceae(100);Collinsella(100);	0.543968	0	-0.529533	0	0.538401	-0.505932	0	-0.563859	0	0	0	-0.595581	0	-0.506878	0.512069	0	0	-0.505769	0	0	0	-0.579589	0	-0.551165	-0.54517	0	0	0	0	-0.555904	0	0	0	-0.510377	0.50654	0.51418	0.504067	0	-0.571102	-0.634216	0	0	0	0	0	0	0	0.514117
Otu0143	Bacteria(100);Bacteroidetes(100);Bacteroidia(100);Bacteroidales(100);Bacteroidaceae(100);Bacteroides(100);	0	0	0	0	0	0	0	0.5137	0	0	0	0.5426	0	0	0	0	0	0	0	0	0	0.528031	0	0.502136	0	0	0	0	0	0.506453	0	0	0	0	0	0	0	0	0.520299	0.577798	0	0	0	0	0	0	0	0
Otu0192	Bacteria(100);Bacteroidetes(100);Bacteroidia(100);Bacteroidales(100);Bacteroidales_unclassified(100);Bacteroidales_unclassified(100);	0	0	0	0	0	0	0	0	0	0	0	0	0	0	0	0	0	0	0	0	0	0	0	0	0	0	0	0	0	0	0	0	0	0	0	0	0	0	0	-0.528123	0	0	0	0	0	0	0	0
Otu0230	Bacteria(100);Firmicutes(100);Clostridia(100);Clostridiales(100);Clostridiales_unclassified(100);Clostridiales_unclassified(100);	-0.569071	0	0.55397	0	-0.563247	0.52928	0	0.58988	0.516966	0	0	0.623066	0.506752	0.530269	-0.5357	0	0	0.529109	-0.503486	0	0	0.606336	0	0.576601	0.570328	-0.503747	0	0	0	0.581558	0	0	0	0.53393	-0.529916	-0.537908	-0.527329	0	0.597457	0.663484	0	0	0	0	0	0	0	-0.537843
Otu0232	Bacteria(100);Firmicutes(100);Clostridia(100);Clostridia_unclassified(77);Clostridia_unclassified(77);Clostridia_unclassified(77);	-0.602689	0	0.586696	0.510684	-0.596521	0.560547	0	0.624728	0.547506	0.510824	0	0.659874	0.536688	0.561595	-0.567346	0	-0.517212	0.560366	-0.53323	0	0	0.642155	0	0.610663	0.60402	-0.533506	-0.511725	-0.514819	0	0.615914	-0.525831	-0.502171	-0.518753	0.565472	-0.561221	-0.569685	-0.558481	-0.506439	0.632752	0.702679	0	0	0	0	0	0.50709	0	-0.569616
Otu0316	Bacteria(100);Firmicutes(100);Clostridia(100);Clostridiales(100);Ruminococcaceae(100);Ruminococcaceae_unclassified(100);	-0.637712	0	0.62079	0.54036	-0.631185	0.593121	0	0.661031	0.579322	0.540509	0	0.69822	0.567876	0.59423	-0.600315	0	-0.547268	0.59293	-0.564217	0	0	0.679472	0	0.64615	0.639121	-0.564509	-0.541462	-0.544736	0	0.651705	-0.556388	-0.531353	-0.548898	0.598332	-0.593834	-0.60279	-0.590935	-0.535869	0.669522	0.743513	-0.520967	-0.505461	0	0	0.50836	0.536558	0	-0.602717
Otu0345	Bacteria(100);Spirochaetes(100);Spirochaetia(100);Spirochaetales(100);Sphaerochaetaceae(98);Sphaerochaetaceae_unclassified(98);	0	0	0	0	0	0	0	0	0	0	0	-0.520022	0	0	0	0	0	0	0	0	0	-0.506059	0	0	0	0	0	0	0	0	0	0	0	0	0	0	0	0	0	-0.553755	0	0	0	0	0	0	0	0
Otu0377	Bacteria(100);Firmicutes(100);Firmicutes_unclassified(81);Firmicutes_unclassified(81);Firmicutes_unclassified(81);Firmicutes_unclassified(81);	0	0	0	0	0	0	0	-0.509557	0	0	0	-0.538224	0	0	0	0	0	0	0	0	0	-0.523772	0	0	0	0	0	0	0	-0.502369	0	0	0	0	0	0	0	0	-0.516102	-0.573138	0	0	0	0	0	0	0	0
Otu0439	Bacteria(100);Firmicutes(100);Clostridia(100);Clostridiales(100);Clostridiales_unclassified(100);Clostridiales_unclassified(100);	-0.673166	-0.51427	0.655303	0.570402	-0.666276	0.626096	-0.501493	0.697782	0.61153	0.570559	0	0.737038	0.599447	0.627267	-0.63369	-0.520651	-0.577694	0.625894	-0.595584	0	-0.513807	0.717247	0	0.682073	0.674653	-0.595893	-0.571565	-0.575021	-0.513721	0.687937	-0.58732	-0.560894	-0.579415	0.631597	-0.626849	-0.636303	-0.623788	-0.565661	0.706744	0.784849	-0.549931	-0.533563	0.52166	0	0.536623	0.566388	-0.515763	-0.636225
Otu0483	Bacteria(100);Firmicutes(100);Clostridia(100);Clostridiales(100);Clostridiales_unclassified(100);Clostridiales_unclassified(100);	0	0	0	0	0	0	0	0.516598	0	0	0	0.545661	0	0	0	0	0	0	0	0	0	0.531009	0	0.504968	0	0	0	0	0	0.50931	0	0	0	0	0	0	0	0	0.523234	0.581058	0	0	0	0	0	0	0	0
Otu0589	Bacteria(100);Spirochaetes(100);Spirochaetia(100);Spirochaetales(100);Spirochaetaceae(100);Treponema(100);	0	0	0	0	0	0	0	0	0	0	0	0	0	0	0	0	0	0	0	0	0	0	0	0	0	0	0	0	0	0	0	0	0	0	0	0	0	0	0	-0.531811	0	0	0	0	0	0	0	0
Otu0970	Bacteria(100);Proteobacteria(100);Deltaproteobacteria(100);Deltaproteobacteria_unclassified(100);Deltaproteobacteria_unclassified(100);Deltaproteobacteria_unclassified(100);	-0.691115	-0.527982	0.672776	0.585611	-0.684042	0.64279	-0.514865	0.716387	0.627835	0.585772	0.506446	0.75669	0.615431	0.643992	-0.650587	-0.534534	-0.593097	0.642583	-0.611465	0.502799	-0.527507	0.736371	-0.503907	0.700259	0.692642	-0.611781	-0.586805	-0.590353	-0.527419	0.70628	-0.602981	-0.575849	-0.594864	0.648437	-0.643563	-0.653269	-0.64042	-0.580744	0.725589	0.805776	-0.564594	-0.547789	0.53557	-0.500933	0.550931	0.58149	-0.529515	-0.653189
[truncated: 26 more columns]
