# Supplementary material for: Monophasic Variant of Salmonella Typhimurium Infection Affects the Serum Metabolome in Swine
Source: Microorganisms. 2023 Oct 15;11(10):2565. doi: 10.3390/microorganisms11102565 (PMC10608901; doi:10.3390/microorganisms11102565)
Supplement: Supplementary file 1 [file microorganisms-11-02565-s001.zip › supplementarytable5.xlsx]

## Sheet: HSvNI_21DPI_positivemode
Supplemental table 2A : sPLS measured associations between OTUs and metabolic signals which vary when comparing high Salmonella shedders with noninfected animals at 21 DPI in positive acquisition mode and the intensity of these associations.
OTUs	Taxonomy	Metabolic signals
		M80T1197	M81T53	M83T474	M93T51	M95T54	M110T509	M115T418	M129T62	M130T92_2	M133T87	M133T93	M134T455	M134T63	M136T85	M137T112	M137T62	M140T321	M141T58	M141T724	M145T50	M146T52	M147T55	M147T128	M151T527	M153T48	M157T79	M168T387	M178T455	M184T321	M184T63	M193T85	M193T291	M195T110	M196T601	M196T80	M198T92	M202T74	M217T499	M220T84	M221T310	M223T61	M223T724	M224T604	M227T60	M228T350	M228T335	M230T481	M233T356
Otu0016	Bacteria(100);Bacteria_unclassified(100);Bacteria_unclassified(100);Bacteria_unclassified(100);Bacteria_unclassified(100);Bacteria_unclassified(100);	0.509602	-0.675238	-0.530324	-0.624653	-0.522095	0	0	-0.628235	0	0	-0.626191	0.642612	0.518786	0	0	-0.614611	0.671729	-0.680376	0.608768	-0.516199	0	-0.54548	0.507014	0.654777	-0.619861	-0.565551	0.5134	0.637456	0.657105	0.668869	-0.5309	0.612486	0	0.687135	-0.518904	-0.502056	-0.562077	-0.504307	-0.57969	0	-0.53736	0.589785	0.643726	-0.625398	0	0	-0.561726	0.549733
Otu0024	Bacteria(100);Firmicutes(100);Clostridia(100);Clostridiales(100);Ruminococcaceae(100);Ruminococcaceae_unclassified(100);	0	-0.554544	0	-0.513001	0	0	0	-0.515942	0	0	-0.514264	0.52775	0	0	0	-0.504754	0.551662	-0.558764	0	0	0	0	0	0.53774	-0.509065	0	0	0.523515	0.539652	0.549313	0	0.503009	0	0.564315	0	0	0	0	0	0	0	0	0.528664	-0.513613	0	0	0	0
Otu0051	Bacteria(100);Proteobacteria(100);Gammaproteobacteria(100);Aeromonadales(100);Succinivibrionaceae(100);Succinivibrio(100);	0	0.647475	0.50852	0.59897	0.500629	0	0	0.602405	0	0	0.600445	-0.616191	0	0	0	0.589341	-0.644111	0.652403	-0.583738	0	0	0.523053	0	-0.627856	0.594376	0.542298	0	-0.611247	-0.630089	-0.641368	0.509072	-0.587304	0	-0.658884	0	0	0.538968	0	0.555856	0	0.515266	-0.565536	-0.617259	0.599685	0	0	0.538631	-0.527131
Otu0056	Bacteria(100);Firmicutes(100);Erysipelotrichia(100);Erysipelotrichales(100);Erysipelotrichaceae(100);Faecalibacillus(100);	0	-0.655475	-0.514803	-0.60637	-0.506814	0	0	-0.609848	0	0	-0.607863	0.623804	0.503602	0	0	-0.596622	0.652068	-0.660463	0.59095	-0.501091	0	-0.529515	0	0.635613	-0.601719	-0.548998	0	0.618799	0.637873	0.649292	-0.515362	0.59456	0	0.667024	-0.503717	0	-0.545626	0	-0.562723	0	-0.521632	0.572523	0.624885	-0.607094	0	0	-0.545285	0.533643
Otu0099	Bacteria(100);Tenericutes(100);Mollicutes(100);Anaeroplasmatales(100);Anaeroplasmataceae(100);Anaeroplasma(100);	0.537314	-0.711958	-0.559164	-0.658622	-0.550487	0	-0.508099	-0.662399	-0.516057	0	-0.660243	0.677558	0.546998	-0.501677	0.512376	-0.648034	0.708258	-0.717376	0.641873	-0.544271	-0.51003	-0.575144	0.534585	0.690384	-0.65357	-0.596306	0.541319	0.672122	0.692839	0.705242	-0.559771	0.645794	-0.50897	0.724502	-0.547123	-0.529358	-0.592643	-0.531731	-0.611214	-0.524316	-0.566582	0.621858	0.678732	-0.659408	-0.507976	-0.525076	-0.592273	0.579628
Otu0114	Bacteria(100);Firmicutes(100);Clostridia(100);Clostridiales(100);Clostridiales_unclassified(100);Clostridiales_unclassified(100);	0	0.535927	0	0	0	0	0	0	0	0	0	-0.510032	0	0	0	0	-0.533141	0.540005	0	0	0	0	0	-0.519687	0	0	0	-0.50594	-0.521535	-0.530872	0	0	0	-0.545369	0	0	0	0	0	0	0	0	-0.510916	0	0	0	0	0
Otu0129	Bacteria(100);Actinobacteria(100);Coriobacteriia(100);Coriobacteriales(100);Coriobacteriaceae(100);Collinsella(100);	-0.532644	0.70577	0.554304	0.652898	0.545703	0	0.503683	0.656642	0.511572	0	0.654505	-0.671669	-0.542244	0	-0.507923	0.642402	-0.702102	0.711141	-0.636294	0.53954	0.505597	0.570145	-0.529939	-0.684384	0.647889	0.591123	-0.536614	-0.66628	-0.686818	-0.699113	0.554906	-0.640181	0.504546	-0.718205	0.542368	0.524757	0.587493	0.52711	0.605902	0.519759	0.561657	-0.616453	-0.672833	0.653677	0.503561	0.520512	0.587126	-0.57459
Otu0135	Bacteria(100);Bacteroidetes(100);Bacteroidia(100);Bacteroidales(100);Prevotellaceae(100);Prevotella(100);	0	0	0	0	0	0	0	0	0	0	0	0	0	0	0	0	0	0	0	0	0	0	0	0	0	0	0	0	0	0	0	0	0	-0.504065	0	0	0	0	0	0	0	0	0	0	0	0	0	0
Otu0143	Bacteria(100);Bacteroidetes(100);Bacteroidia(100);Bacteroidales(100);Bacteroidaceae(100);Bacteroides(100);	0.57308	-0.759348	-0.596384	-0.702463	-0.58713	0.521886	-0.54192	-0.706491	-0.550408	0	-0.704192	0.722659	0.583408	-0.53507	0.546482	-0.69117	0.755402	-0.765127	0.684598	-0.580499	-0.54398	-0.613428	0.57017	0.736339	-0.697074	-0.635998	0.577352	0.716861	0.738957	0.752186	-0.597032	0.68878	-0.542849	0.772728	-0.583541	-0.564594	-0.632092	-0.567126	-0.651899	-0.559217	-0.604296	0.663251	0.723911	-0.703301	-0.541789	-0.560027	-0.631698	0.618211
Otu0192	Bacteria(100);Bacteroidetes(100);Bacteroidia(100);Bacteroidales(100);Bacteroidales_unclassified(100);Bacteroidales_unclassified(100);	0	0.553961	0	0.512462	0	0	0	0.515401	0	0	0.513723	-0.527195	0	0	0	0.504224	-0.551082	0.558177	0	0	0	0	0	-0.537175	0.508531	0	0	-0.522966	-0.539086	-0.548736	0	-0.50248	0	-0.563722	0	0	0	0	0	0	0	0	-0.528109	0.513073	0	0	0	0
Otu0230	Bacteria(100);Firmicutes(100);Clostridia(100);Clostridiales(100);Clostridiales_unclassified(100);Clostridiales_unclassified(100);	0	-0.646448	-0.507713	-0.59802	0	0	0	-0.601449	0	0	-0.599492	0.615213	0	0	0	-0.588406	0.643088	-0.651367	0.582812	0	0	-0.522223	0	0.626859	-0.593432	-0.541438	0	0.610277	0.629089	0.64035	-0.508264	0.586372	0	0.657838	0	0	-0.538112	0	-0.554974	0	-0.514448	0.564638	0.616279	-0.598733	0	0	-0.537776	0.526294
Otu0232	Bacteria(100);Firmicutes(100);Clostridia(100);Clostridia_unclassified(77);Clostridia_unclassified(77);Clostridia_unclassified(77);	0.543243	-0.719814	-0.565334	-0.665889	-0.556561	0	-0.513706	-0.669708	-0.521751	0	-0.667529	0.685034	0.553033	-0.507212	0.51803	-0.655185	0.716073	-0.725291	0.648955	-0.550276	-0.515658	-0.58149	0.540484	0.698002	-0.660781	-0.602886	0.547292	0.679538	0.700484	0.713024	-0.565948	0.65292	-0.514586	0.732497	-0.55316	-0.535199	-0.599183	-0.537599	-0.617958	-0.530102	-0.572833	0.62872	0.686221	-0.666684	-0.513581	-0.53087	-0.598809	0.586024
Otu0289	Bacteria(100);Firmicutes(100);Clostridia(100);Clostridiales(100);Clostridiales_unclassified(100);Clostridiales_unclassified(100);	0	-0.63123	0	-0.583942	0	0	0	-0.587291	0	0	-0.585379	0.600731	0	0	0	-0.574555	0.627949	-0.636034	0.569092	0	0	-0.50993	0	0.612103	-0.579463	-0.528692	0	0.595911	0.614279	0.625276	0	0.572568	0	0.642352	0	0	-0.525445	0	-0.541909	0	-0.502338	0.551346	0.601772	-0.584639	0	0	-0.525116	0.513905
Otu0316	Bacteria(100);Firmicutes(100);Clostridia(100);Clostridiales(100);Ruminococcaceae(100);Ruminococcaceae_unclassified(100);	0.563082	-0.7461	-0.585979	-0.690207	-0.576886	0.512781	-0.532466	-0.694165	-0.540805	0	-0.691906	0.710051	0.57323	-0.525735	0.536948	-0.679111	0.742223	-0.751778	0.672655	-0.570372	-0.534489	-0.602726	0.560222	0.723492	-0.684912	-0.624902	0.567279	0.704354	0.726065	0.739063	-0.586615	0.676764	-0.533378	0.759247	-0.573361	-0.554744	-0.621064	-0.557231	-0.640525	-0.54946	-0.593753	0.65168	0.711281	-0.691031	-0.532336	-0.550257	-0.620677	0.607425
Otu0356	Bacteria(100);Bacteroidetes(100);Bacteroidia(65);Bacteroidales(65);Bacteroidales_unclassified(65);Bacteroidales_unclassified(65);	0	0.507866	0	0	0	0	0	0	0	0	0	0	0	0	0	0	-0.505227	0.511731	0	0	0	0	0	0	0	0	0	0	0	-0.503076	0	0	0	-0.516815	0	0	0	0	0	0	0	0	0	0	0	0	0	0
Otu0376	Bacteria(100);Firmicutes(100);Clostridia(100);Clostridiales(100);Ruminococcaceae(100);Ruminococcaceae_unclassified(100);	0	-0.605332	0	-0.559984	0	0	0	-0.563195	0	0	-0.561363	0.576084	0	0	0	-0.550982	0.602186	-0.609938	0.545743	0	0	0	0	0.586989	-0.555688	-0.507001	0	0.571462	0.589077	0.599622	0	0.549077	0	0.615998	0	0	-0.503887	0	-0.519676	0	0	0.528726	0.577082	-0.560652	0	0	-0.503572	0
Otu0396	Bacteria(100);Firmicutes(100);Clostridia(100);Clostridiales(100);Clostridiales_unclassified(100);Clostridiales_unclassified(100);	0	0	0	0	0	0	0	0	0	0	0	0	0	0	0	0	0	0	0	0	0	0	0	0	0	0	0	0	0	0	0	0	0	-0.504857	0	0	0	0	0	0	0	0	0	0	0	0	0	0
Otu0439	Bacteria(100);Firmicutes(100);Clostridia(100);Clostridiales(100);Clostridiales_unclassified(100);Clostridiales_unclassified(100);	0.556918	-0.737933	-0.579565	-0.682652	-0.570571	0.507168	-0.526637	-0.686566	-0.534885	0	-0.684332	0.702278	0.566955	-0.51998	0.53107	-0.671677	0.734098	-0.743549	0.665291	-0.564128	-0.528638	-0.596128	0.55409	0.715573	-0.677415	-0.618062	0.561069	0.696644	0.718117	0.730973	-0.580194	0.669355	-0.527539	0.750935	-0.567084	-0.548671	-0.614266	-0.551132	-0.633514	-0.543446	-0.587253	0.644546	0.703495	-0.683466	-0.526509	-0.544233	-0.613882	0.600776
Otu0514	Bacteria(100);Proteobacteria(100);Proteobacteria_unclassified(100);Proteobacteria_unclassified(100);Proteobacteria_unclassified(100);Proteobacteria_unclassified(100);	0	0.585168	0	0.541331	0	0	0	0.544435	0	0	0.542664	-0.556894	0	0	0	0.532629	-0.582127	0.589621	-0.527565	0	0	0	0	-0.567437	0.537178	0	0	-0.552426	-0.569455	-0.579649	0	-0.530787	0	-0.595479	0	0	0	0	0.502365	0	0	-0.511114	-0.55786	0.541977	0	0	0	0
Otu0567	Bacteria(100);Firmicutes(100);Clostridia(100);Clostridiales(100);Ruminococcaceae(100);Ruminococcaceae_unclassified(100);	0	-0.578649	0	-0.5353	0	0	0	-0.53837	0	0	-0.536618	0.55069	0	0	0	-0.526695	0.575642	-0.583052	0.521687	0	0	0	0	0.561115	-0.531194	0	0	0.546272	0.56311	0.573191	0	0.524874	0	0.588845	0	0	0	0	0	0	0	0.50542	0.551644	-0.535939	0	0	0	0
Otu0589	Bacteria(100);Spirochaetes(100);Spirochaetia(100);Spirochaetales(100);Spirochaetaceae(100);Treponema(100);	0	0.517262	0	0	0	0	0	0	0	0	0	0	0	0	0	0	-0.514574	0.521199	0	0	0	0	0	-0.501589	0	0	0	0	-0.503372	-0.512383	0	0	0	-0.526377	0	0	0	0	0	0	0	0	0	0	0	0	0	0
Otu0613	Bacteria(100);Firmicutes(100);Clostridia(99);Clostridiales(99);Clostridiales_unclassified(99);Clostridiales_unclassified(99);	0	0.507108	0	0	0	0	0	0	0	0	0	0	0	0	0	0	-0.504473	0.510967	0	0	0	0	0	0	0	0	0	0	0	-0.502325	0	0	0	-0.516043	0	0	0	0	0	0	0	0	0	0	0	0	0	0
Otu0875	Bacteria(100);Firmicutes(100);Clostridia(100);Clostridiales(100);Ruminococcaceae(100);Ruminococcaceae_unclassified(100);	0.513735	-0.680714	-0.534626	-0.629719	-0.52633	0	0	-0.63333	0	0	-0.631269	0.647824	0.522993	0	0	-0.619596	0.677177	-0.685895	0.613705	-0.520386	0	-0.549905	0.511126	0.660088	-0.624889	-0.570138	0.517564	0.642626	0.662435	0.674294	-0.535206	0.617454	0	0.692708	-0.523113	-0.506128	-0.566636	-0.508397	-0.584391	-0.501307	-0.541718	0.594568	0.648947	-0.630471	0	-0.502034	-0.566282	0.554192
Otu0970	Bacteria(100);Proteobacteria(100);Deltaproteobacteria(100);Deltaproteobacteria_unclassified(100);Deltaproteobacteria_unclassified(100);Deltaproteobacteria_unclassified(100);	0.601615	-0.797157	-0.626079	-0.737439	-0.616364	0.547871	-0.568903	-0.741668	-0.577813	-0.510494	-0.739255	0.758641	0.612457	-0.561712	0.573692	-0.725584	0.793015	-0.803224	0.718686	-0.609403	-0.571065	-0.643972	0.598559	0.773002	-0.731782	-0.667665	0.606099	0.752554	0.775751	0.789638	-0.626758	0.723076	-0.569878	0.811203	-0.612597	-0.592706	-0.663565	-0.595364	-0.684358	-0.587061	-0.634384	0.696275	0.759956	-0.738319	-0.568765	-0.587912	-0.663151	0.648992
Otu1063	Bacteria(100);Bacteria_unclassified(100);Bacteria_unclassified(100);Bacteria_unclassified(100);Bacteria_unclassified(100);Bacteria_unclassified(100);	0	0.505886	0	0	0	0	0	0	0	0	0	0	0	0	0	0	-0.503257	0.509736	0	0	0	0	0	0	0	0	0	0	0	-0.501115	0	0	0	-0.5148	0	0	0	0	0	0	0	0	0	0	0	0	0	0
[truncated: 168 more columns]
