# Supplementary material for: Monophasic Variant of Salmonella Typhimurium Infection Affects the Serum Metabolome in Swine
Source: Microorganisms. 2023 Oct 15;11(10):2565. doi: 10.3390/microorganisms11102565 (PMC10608901; doi:10.3390/microorganisms11102565)
Supplement: Supplementary file 1 [file microorganisms-11-02565-s001.zip › supplementarytable6.xlsx]

## Sheet: HSvNI_21DPI_negativemode
Supplemental table 2B : sPLS measured associations between OTUs and metabolic signals which vary when comparing high Salmonella shedders with noninfected animals at 21 DPI in negative acquisition mode and the intensity of these associations.
OTUs	Taxonomy	Metabolic signals
		M91T46	M92T45	M99T73	M105T331	M105T52	M109T53	M111T76	M120T48	M120T291	M120T400	M136T76	M139T590	M139T241	M140T241	M142T81	M145T331	M148T52	M151T326	M153T91	M154T109	M155T109	M161T241	M163T366	M165T52	M165T393	M168T81	M175T50	M176T93	M178T155	M179T203	M179T241	M180T241	M180T80	M182T81	M183T350	M183T331	M183T48	M184T254	M186T64	M187T190	M189T331	M190T413	M191T50	M192T78	M193T53	M193T331	M195T487	M195T291
Otu0011	Bacteria(100);Bacteroidetes(100);Bacteroidia(100);Bacteroidales(100);Prevotellaceae(100);Prevotella(100);	0.568528	0.527167	-0.54545	0	0	0	0	0	-0.517854	0	0	-0.522095	0	0	0.527889	0	0	0	0	-0.572331	0	0	-0.534411	0.56846	0	0.500477	0	0.509395	0	0.549982	0	0	0	0	0	0	0	0.566637	-0.547231	0	0	-0.532798	0	0.547081	0	0	0	-0.53725
Otu0016	Bacteria(100);Bacteria_unclassified(100);Bacteria_unclassified(100);Bacteria_unclassified(100);Bacteria_unclassified(100);Bacteria_unclassified(100);	-0.599055	-0.555473	0.574738	0	-0.506153	0	-0.500274	-0.518435	0.54566	0	0	0.550129	0	0.500068	-0.556233	0	0	0	0	0.603062	0	0	0.563105	-0.598983	0	-0.527349	0	-0.536747	0	-0.579512	0	0	0	-0.520823	0	0	0	-0.597063	0.576614	0	-0.509568	0.561406	0	-0.576456	0	0	-0.502653	0.566097
Otu0018	Bacteria(100);Bacteroidetes(100);Bacteroidia(100);Bacteroidales(100);Bacteroidaceae(100);Mediterranea(100);	0	0	0	0	0	0	0	0	0	0	0	0	0	0	0	0	0	0	0	0	0	0	0	0	0	0	0	0	0	0	0	0	0	0	0	0	0	0	0	0	0	0	0	0	0	0	0	0
Otu0024	Bacteria(100);Firmicutes(100);Clostridia(100);Clostridiales(100);Ruminococcaceae(100);Ruminococcaceae_unclassified(100);	0	0	0	0	0	0	0	0	0	0	0	0	0	0	0	0	0	0	0	0	0	0	0	0	0	0	0	0	0	0	0	0	0	0	0	0	0	0	0	0	0	0	0	0	0	0	0	0
Otu0056	Bacteria(100);Firmicutes(100);Erysipelotrichia(100);Erysipelotrichales(100);Erysipelotrichaceae(100);Faecalibacillus(100);	-0.644512	-0.597623	0.618349	-0.509278	-0.54456	0	-0.538235	-0.557774	0.587065	0	-0.505141	0.591873	0.534672	0.538013	-0.598441	-0.522468	0	-0.512791	0	0.648823	0.527024	0.535391	0.605834	-0.644434	0	-0.567365	0	-0.577475	0	-0.623486	0	0.501648	0	-0.560344	0	0	0	-0.642368	0.620368	0.504749	-0.548234	0.604006	0	-0.620198	0.529618	-0.501824	-0.540795	0.609053
Otu0099	Bacteria(100);Tenericutes(100);Mollicutes(100);Anaeroplasmatales(100);Anaeroplasmataceae(100);Anaeroplasma(100);	-0.666242	-0.617772	0.639198	-0.526449	-0.562921	0	-0.556382	-0.57658	0.606858	0	-0.522172	0.611829	0.552699	0.556153	-0.618618	-0.540083	0	-0.53008	0	0.670699	0.544794	0.553442	0.626261	-0.666162	0	-0.586495	-0.512819	-0.596946	0	-0.644508	0.510967	0.518561	0	-0.579236	0	-0.515949	0	-0.664026	0.641284	0.521767	-0.566719	0.624371	-0.507067	-0.641109	0.547474	-0.518743	-0.559028	0.629587
Otu0114	Bacteria(100);Firmicutes(100);Clostridia(100);Clostridiales(100);Clostridiales_unclassified(100);Clostridiales_unclassified(100);	0.539289	0.500055	-0.517398	0	0	0	0	0	0	0	0	0	0	0	0.50074	0	0	0	0	-0.542896	0	0	-0.506926	0.539224	0	0	0	0	0	0.521697	0	0	0	0	0	0	0	0.537496	-0.519087	0	0	-0.505397	0	0.518945	0	0	0	-0.509619
Otu0129	Bacteria(100);Actinobacteria(100);Coriobacteriia(100);Coriobacteriales(100);Coriobacteriaceae(100);Collinsella(100);	0.625256	0.579767	-0.599875	0	0.52829	0	0.522154	0.54111	-0.569525	0	0	-0.574189	-0.518697	-0.521939	0.580561	0.506858	0	0	0	-0.629438	-0.511278	-0.519395	-0.587734	0.62518	0	0.550414	0	0.560222	0	0.604858	0	0	0	0.543602	0	0	0	0.623176	-0.601833	0	0.531855	-0.58596	0	0.601668	-0.513794	0	0.524637	-0.590856
Otu0135	Bacteria(100);Bacteroidetes(100);Bacteroidia(100);Bacteroidales(100);Prevotellaceae(100);Prevotella(100);	0.577593	0.535572	-0.554146	0	0	0	0	0	-0.52611	0	0	-0.530419	0	0	0.536305	0	0	0	0	-0.581456	0	0	-0.542931	0.577523	0	0.508456	0	0.517517	0	0.55875	0	0	0	0.502164	0	0	0	0.575672	-0.555955	0	0	-0.541293	0	0.555803	0	0	0	-0.545815
Otu0143	Bacteria(100);Bacteroidetes(100);Bacteroidia(100);Bacteroidales(100);Bacteroidaceae(100);Bacteroides(100);	-0.766256	-0.71051	0.735151	-0.605477	-0.647424	-0.568223	-0.639904	-0.663134	0.697957	0.545594	-0.600558	0.703674	0.635668	0.63964	-0.711483	-0.621159	-0.544263	-0.609653	-0.505712	0.771381	0.626576	0.636523	0.720273	-0.766163	-0.569723	-0.674537	-0.589802	-0.686557	-0.503072	-0.741259	0.587672	0.596406	-0.558537	-0.666189	-0.566121	-0.593402	-0.544396	-0.763707	0.737551	0.600093	-0.651792	0.718099	-0.583186	-0.737349	0.629659	-0.596615	-0.642947	0.724099
Otu0192	Bacteria(100);Bacteroidetes(100);Bacteroidia(100);Bacteroidales(100);Bacteroidales_unclassified(100);Bacteroidales_unclassified(100);	0.655043	0.607388	-0.628453	0.5176	0.553459	0	0.54703	0.566888	-0.596657	0	0.513395	-0.601544	-0.543408	-0.546804	0.60822	0.531005	0	0.52117	0	-0.659425	-0.535636	-0.544139	-0.615734	0.654964	0	0.576636	0.504199	0.586911	0	0.633674	-0.502378	-0.509845	0	0.5695	0	0.507277	0	0.652865	-0.630505	-0.512997	0.557193	-0.613876	0	0.630332	-0.538272	0.510023	0.549631	-0.619005
Otu0220	Bacteria(100);Firmicutes(100);Firmicutes_unclassified(100);Firmicutes_unclassified(100);Firmicutes_unclassified(100);Firmicutes_unclassified(100);	-0.50871	0	0	0	0	0	0	0	0	0	0	0	0	0	0	0	0	0	0	0.512113	0	0	0	-0.508649	0	0	0	0	0	0	0	0	0	0	0	0	0	-0.507018	0	0	0	0	0	0	0	0	0	0
Otu0230	Bacteria(100);Firmicutes(100);Clostridia(100);Clostridiales(100);Clostridiales_unclassified(100);Clostridiales_unclassified(100);	-0.561241	-0.52041	0.538458	0	0	0	0	0	0.511216	0	0	0.515403	0	0	-0.521122	0	0	0	0	0.564995	0	0	0.52756	-0.561173	0	0	0	-0.502865	0	-0.542932	0	0	0	0	0	0	0	-0.559374	0.540216	0	0	0.525968	0	-0.540068	0	0	0	0.530363
Otu0232	Bacteria(100);Firmicutes(100);Clostridia(100);Clostridia_unclassified(77);Clostridia_unclassified(77);Clostridia_unclassified(77);	-0.670839	-0.622034	0.643608	-0.530081	-0.566805	0	-0.560221	-0.580558	0.611045	0	-0.525775	0.61605	0.556512	0.55999	-0.622886	-0.54381	0	-0.533737	0	0.675326	0.548552	0.557261	0.630581	-0.670758	0	-0.590541	-0.516358	-0.601064	0	-0.648955	0.514492	0.522139	0	-0.583233	0	-0.519509	0	-0.668608	0.645708	0.525367	-0.570629	0.628679	-0.510566	-0.645532	0.551252	-0.522322	-0.562885	0.633931
Otu0289	Bacteria(100);Firmicutes(100);Clostridia(100);Clostridiales(100);Clostridiales_unclassified(100);Clostridiales_unclassified(100);	-0.645878	-0.598889	0.61966	-0.510358	-0.545715	0	-0.539376	-0.558957	0.588309	0	-0.506211	0.593128	0.535805	0.539154	-0.599709	-0.523575	0	-0.513878	0	0.650198	0.528142	0.536526	0.607119	-0.6458	0	-0.568568	0	-0.5787	0	-0.624808	0	0.502711	0	-0.561531	0	-0.500179	0	-0.64373	0.621683	0.505819	-0.549396	0.605287	0	-0.621513	0.53074	-0.502887	-0.541941	0.610344
Otu0316	Bacteria(100);Firmicutes(100);Clostridia(100);Clostridiales(100);Ruminococcaceae(100);Ruminococcaceae_unclassified(100);	-0.697311	-0.646581	0.669005	-0.550999	-0.589172	-0.517097	-0.582328	-0.603468	0.635158	0	-0.546522	0.64036	0.578473	0.582088	-0.647466	-0.565269	0	-0.554799	0	0.701975	0.570199	0.579251	0.655465	-0.697227	-0.518462	-0.613845	-0.536734	-0.624783	0	-0.674563	0.534795	0.542743	-0.508282	-0.606248	-0.515183	-0.54001	0	-0.694992	0.671189	0.546099	-0.593146	0.653487	-0.530714	-0.671006	0.573005	-0.542934	-0.585097	0.658947
Otu0356	Bacteria(100);Bacteroidetes(100);Bacteroidia(65);Bacteroidales(65);Bacteroidales_unclassified(65);Bacteroidales_unclassified(65);	0.528142	0	-0.506703	0	0	0	0	0	0	0	0	0	0	0	0	0	0	0	0	-0.531675	0	0	0	0.528078	0	0	0	0	0	0.510913	0	0	0	0	0	0	0	0.526385	-0.508357	0	0	0	0	0.508218	0	0	0	0
Otu0376	Bacteria(100);Firmicutes(100);Clostridia(100);Clostridiales(100);Ruminococcaceae(100);Ruminococcaceae_unclassified(100);	-0.614063	-0.569389	0.589136	0	-0.518834	0	-0.512807	-0.531423	0.55933	0	0	0.563911	0.509412	0.512596	-0.570169	0	0	0	0	0.61817	0.502126	0.510097	0.577213	-0.613989	0	-0.540561	0	-0.550193	0	-0.594031	0	0	0	-0.533871	0	0	0	-0.61202	0.591059	0	-0.522334	0.575471	0	-0.590898	0.504597	0	-0.515246	0.580279
Otu0377	Bacteria(100);Firmicutes(100);Firmicutes_unclassified(81);Firmicutes_unclassified(81);Firmicutes_unclassified(81);Firmicutes_unclassified(81);	0.575199	0.533353	-0.55185	0	0	0	0	0	-0.52393	0	0	-0.528221	0	0	0.534083	0	0	0	0	-0.579047	0	0	-0.540681	0.57513	0	0.506349	0	0.515372	0	0.556435	0	0	0	0.500083	0	0	0	0.573286	-0.553652	0	0	-0.53905	0	0.5535	0	0	0	-0.543553
Otu0439	Bacteria(100);Firmicutes(100);Clostridia(100);Clostridiales(100);Clostridiales_unclassified(100);Clostridiales_unclassified(100);	-0.677598	-0.628302	0.650092	-0.535422	-0.572516	-0.502478	-0.565865	-0.586408	0.617202	0	-0.531072	0.622257	0.562119	0.565632	-0.629162	-0.549289	0	-0.539115	0	0.68213	0.55408	0.562876	0.636935	-0.677516	-0.503805	-0.596491	-0.52156	-0.60712	0	-0.655493	0.519676	0.5274	0	-0.589109	-0.500619	-0.524743	0	-0.675344	0.652214	0.53066	-0.576378	0.635013	-0.51571	-0.652036	0.556806	-0.527585	-0.568557	0.640319
Otu0469	Bacteria(100);Firmicutes(100);Clostridia(100);Clostridiales(100);Lachnospiraceae(100);Mediterraneibacter(97);	0.523115	0	-0.50188	0	0	0	0	0	0	0	0	0	0	0	0	0	0	0	0	-0.526614	0	0	0	0.523052	0	0	0	0	0	0.50605	0	0	0	0	0	0	0	0.521375	-0.503518	0	0	0	0	0.503381	0	0	0	0
Otu0483	Bacteria(100);Firmicutes(100);Clostridia(100);Clostridiales(100);Clostridiales_unclassified(100);Clostridiales_unclassified(100);	0	0	0	0	0	0	0	0	0	0	0	0	0	0	0	0	0	0	0	0	0	0	0	0	0	0	0	0	0	0	0	0	0	0	0	0	0	0	0	0	0	0	0	0	0	0	0	0
Otu0514	Bacteria(100);Proteobacteria(100);Proteobacteria_unclassified(100);Proteobacteria_unclassified(100);Proteobacteria_unclassified(100);Proteobacteria_unclassified(100);	0.645182	0.598245	-0.618993	0.509808	0.545127	0	0.538795	0.558355	-0.587675	0	0.505666	-0.592489	-0.535228	-0.538573	0.599064	0.523011	0	0.513324	0	-0.649498	-0.527573	-0.535948	-0.606465	0.645105	0	0.567956	0	0.578076	0	0.624135	0	-0.50217	0	0.560927	0	0	0	0.643037	-0.621013	-0.505274	0.548805	-0.604635	0	0.620843	-0.530169	0.502346	0.541357	-0.609686
Otu0567	Bacteria(100);Firmicutes(100);Clostridia(100);Clostridiales(100);Ruminococcaceae(100);Ruminococcaceae_unclassified(100);	-0.528409	0	0.50696	0	0	0	0	0	0	0	0	0	0	0	0	0	0	0	0	0.531944	0	0	0	-0.528346	0	0	0	0	0	-0.511171	0	0	0	0	0	0	0	-0.526652	0.508614	0	0	0	0	-0.508475	0	0	0	0
Otu0589	Bacteria(100);Spirochaetes(100);Spirochaetia(100);Spirochaetales(100);Spirochaetaceae(100);Treponema(100);	0.551484	0.511363	-0.529097	0	0	0	0	0	-0.502328	0	0	-0.506443	0	0	0.512063	0	0	0	0	-0.555172	0	0	-0.518389	0.551417	0	0	0	0	0	0.533493	0	0	0	0	0	0	0	0.54965	-0.530824	0	0	-0.516825	0	0.530679	0	0	0	-0.521143
Otu0613	Bacteria(100);Firmicutes(100);Clostridia(99);Clostridiales(99);Clostridiales_unclassified(99);Clostridiales_unclassified(99);	0.506251	0	0	0	0	0	0	0	0	0	0	0	0	0	0	0	0	0	0	-0.509637	0	0	0	0.50619	0	0	0	0	0	0	0	0	0	0	0	0	0	0.504567	0	0	0	0	0	0	0	0	0	0
Otu0856	Bacteria(100);Bacteria_unclassified(100);Bacteria_unclassified(100);Bacteria_unclassified(100);Bacteria_unclassified(100);Bacteria_unclassified(100);	0	0	0	0	0	0	0	0	0	0	0	0	0	0	0	0	0	0	0	0	0	0	0	0	0	0	0	0	0	0	0	0	0	0	0	0	0	0	0	0	0	0	0	0	0	0	0	0
Otu0861	Bacteria(100);Actinobacteria(100);Actinobacteria(100);Micrococcales(100);Micrococcaceae(100);Rothia(100);	0.515991	0	0	0	0	0	0	0	0	0	0	0	0	0	0	0	0	0	0	-0.519442	0	0	0	0.515928	0	0	0	0	0	0	0	0	0	0	0	0	0	0.514274	0	0	0	0	0	0	0	0	0	0
Otu0875	Bacteria(100);Firmicutes(100);Clostridia(100);Clostridiales(100);Ruminococcaceae(100);Ruminococcaceae_unclassified(100);	-0.644003	-0.597151	0.617861	-0.508876	-0.54413	0	-0.53781	-0.557334	0.586601	0	-0.504742	0.591405	0.534249	0.537588	-0.597968	-0.522055	0	-0.512386	0	0.64831	0.526608	0.534968	0.605356	-0.643925	0	-0.566917	0	-0.577019	0	-0.622994	0	0.501251	0	-0.559901	0	0	0	-0.641861	0.619878	0.50435	-0.547801	0.603529	0	-0.619708	0.5292	-0.501427	-0.540368	0.608572
Otu0970	Bacteria(100);Proteobacteria(100);Deltaproteobacteria(100);Deltaproteobacteria_unclassified(100);Deltaproteobacteria_unclassified(100);Deltaproteobacteria_unclassified(100);	-0.708658	-0.657102	0.679891	-0.559965	-0.598759	-0.525511	-0.591804	-0.613288	0.645493	0.504582	-0.555415	0.65078	0.587886	0.59156	-0.658002	-0.574467	-0.503352	-0.563827	0	0.713398	0.579477	0.588677	0.666131	-0.708572	-0.526898	-0.623833	-0.545467	-0.634949	0	-0.68554	0.543497	0.551575	-0.516553	-0.616113	-0.523566	-0.548797	-0.503474	-0.706301	0.682111	0.554985	-0.602798	0.664121	-0.539349	-0.681924	0.582329	-0.551768	-0.594618	0.669669
Otu1015	Bacteria(100);Firmicutes(100);Clostridia(100);Clostridiales(100);Lachnospiraceae(100);Lachnospiraceae_unclassified(100);	0.533538	0	-0.51188	0	0	0	0	0	0	0	0	0	0	0	0	0	0	0	0	-0.537106	0	0	-0.50152	0.533473	0	0	0	0	0	0.516132	0	0	0	0	0	0	0	0.531763	-0.513551	0	0	-0.500006	0	0.51341	0	0	0	-0.504184
Otu1063	Bacteria(100);Bacteria_unclassified(100);Bacteria_unclassified(100);Bacteria_unclassified(100);Bacteria_unclassified(100);Bacteria_unclassified(100);	0.569663	0.528219	-0.546539	0	0	0	0	0	-0.518887	0	0	-0.523137	0	0	0.528943	0	0	0	0	-0.573473	0	0	-0.535477	0.569594	0	0.501476	0	0.510412	0	0.551079	0	0	0	0	0	0	0	0.567768	-0.548323	0	0	-0.533862	0	0.548173	0	0	0	-0.538322
[truncated: 211 more columns]
