# Supplementary material for: Monophasic Variant of Salmonella Typhimurium Infection Affects the Serum Metabolome in Swine
Source: Microorganisms. 2023 Oct 15;11(10):2565. doi: 10.3390/microorganisms11102565 (PMC10608901; doi:10.3390/microorganisms11102565)
Supplement: Supplementary file 1 [file microorganisms-11-02565-s001.zip › supplementarytable7.xlsx]

## Sheet: LSvNI_21DPI_positivemode
Supplemental table 2C : sPLS measured associations between OTUs and metabolic signals which vary when comparing low Salmonella shedders with noninfected animals at 21 DPI in positive aquisition mode and the intensity of these associations.
OTUs	Taxonomy	Metabolic signals
		M99T73	M105T331	M145T331	M157T125	M163T366	M165T52	M166T64	M175T50	M176T93	M179T203	M180T80	M182T64	M183T331	M183T48	M184T254	M187T190	M189T331	M190T413	M193T331	M194T407	M195T331	M197T556	M202T62	M205T69	M207T126	M213T330	M216T408	M219T331	M220T331	M223T828	M225T331	M227T453	M227T328	M229T330	M231T95	M231T252	M233T511	M235T331	M236T331	M240T402	M240T325	M245T787	M250T64	M251T331	M256T118	M257T331	M259T531	M263T724
Otu0011	Bacteria(100);Bacteroidetes(100);Bacteroidia(100);Bacteroidales(100);Prevotellaceae(100);Prevotella(100);	0	0	0	0	0	0	0	0	0	0	0	0	0	0	0	0	0	0	0	0	0	0	0	0	0	0	0	0	0	0	0	0	0.535366	0	0	-0.522985	0	0	0	0	0	0	0	0	0	0	0	0
Otu0025	Bacteria(100);Bacteroidetes(100);Bacteroidia(100);Bacteroidales(100);Muribaculaceae(100);Duncaniella(100);	-0.62717	0	0	0	-0.540612	0.534442	0.614935	0.587815	0.541881	0.599308	0.624266	0.616981	0.526463	0.536089	0.607947	0	0.53032	-0.562237	0	0.533479	0	0	0.54159	0.508554	0	0	0.536306	0.532553	0	0.61996	0	0	0.684075	0	0.506464	-0.668255	0.559028	0.53204	0.521161	0	-0.624916	0.571955	0.606698	0.515561	-0.630269	0.514466	-0.535701	0.632979
Otu0035	Bacteria(100);Firmicutes(100);Clostridia(100);Clostridiales(100);Clostridiales_unclassified(100);Clostridiales_unclassified(100);	0.501363	0	0	0	0	0	0	0	0	0	0	0	0	0	0	0	0	0	0	0	0	0	0	0	0	0	0	0	0	0	0	0	-0.546854	0	0	0.534207	0	0	0	0	0	0	0	0	0.503841	0	0	-0.506007
Otu0066	Bacteria(100);Bacteroidetes(100);Bacteroidia(100);Bacteroidales(100);Bacteroidales_unclassified(100);Bacteroidales_unclassified(100);	0	0	0	0	0	0	0	0	0	0	0	0	0	0	0	0	0	0	0	0	0	0	0	0	0	0	0	0	0	0	0	0	0.532947	0	0	-0.520622	0	0	0	0	0	0	0	0	0	0	0	0
Otu0070	Bacteria(100);Bacteroidetes(100);Bacteroidia(100);Bacteroidales(100);Bacteroidaceae(100);Phocaeicola(100);	0.608932	0	0	0	0.52489	-0.5189	-0.597053	-0.570721	-0.526123	-0.58188	-0.606112	-0.599039	-0.511154	-0.520499	-0.590268	0	-0.514898	0.545887	0	-0.517965	0	0	-0.52584	0	0	0	-0.52071	-0.517066	0	-0.601931	0	0	-0.664182	0	0	0.648822	-0.542772	-0.516569	-0.506006	0	0.606743	-0.555322	-0.589055	-0.500568	0.611941	0	0.520123	-0.614572
Otu0084	Bacteria(100);Firmicutes(100);Clostridia(100);Clostridiales(100);Peptostreptococcaceae(100);Peptostreptococcaceae_unclassified(100);	-0.533551	0	0	0	0	0	0.523142	0.50007	0	0.509848	0.53108	0.524883	0	0	0.517197	0	0	0	0	0	0	0	0	0	0	0	0	0	0	0.527417	0	0	0.581961	0	0	-0.568503	0	0	0	0	-0.531633	0	0.516135	0	-0.536187	0	0	0.538493
Otu0094	Bacteria(100);Firmicutes(100);Bacilli(100);Lactobacillales(100);Streptococcaceae(100);Streptococcus(100);	-0.552866	0	0	0	0	0	0.542081	0.518174	0	0.528305	0.550306	0.543884	0	0	0.53592	0	0	0	0	0	0	0	0	0	0	0	0	0	0	0.54651	0	0	0.60303	0	0	-0.589084	0	0	0	0	-0.550879	0.504192	0.53482	0	-0.555598	0	0	0.557987
Otu0095	Bacteria(100);Firmicutes(100);Clostridia(100);Clostridiales(100);Ruminococcaceae(100);Ruminococcaceae_unclassified(100);	0	0	0	0	0	0	0	0	0	0	0	0	0	0	0	0	0	0	0	0	0	0	0	0	0	0	0	0	0	0	0	0	0.512537	0	0	-0.500684	0	0	0	0	0	0	0	0	0	0	0	0
Otu0099	Bacteria(100);Tenericutes(100);Mollicutes(100);Anaeroplasmatales(100);Anaeroplasmataceae(100);Anaeroplasma(100);	0.512873	0	0	0	0	0	-0.502868	0	0	0	-0.510498	-0.504541	0	0	0	0	0	0	0	0	0	0	0	0	0	0	0	0	0	-0.506977	0	0	-0.559407	0	0	0.54647	0	0	0	0	0.51103	0	0	0	0.515407	0	0	-0.517623
Otu0112	Bacteria(100);Firmicutes(100);Clostridia(100);Clostridiales(100);Ruminococcaceae(100);Ruminococcaceae_unclassified(100);	0	0	0	0	0	0	0	0	0	0	0	0	0	0	0	0	0	0	0	0	0	0	0	0	0	0	0	0	0	0	0	0	0.538389	0	0	-0.525938	0	0	0	0	0	0	0	0	0	0	0	0
Otu0129	Bacteria(100);Actinobacteria(100);Coriobacteriia(100);Coriobacteriales(100);Coriobacteriaceae(100);Collinsella(100);	-0.595905	0	0	0	-0.513662	0.5078	0.584281	0.558512	0.514868	0.569432	0.593146	0.586224	0.500219	0.509365	0.57764	0	0.503883	-0.534209	0	0.506885	0	0	0.514591	0	0	0	0.509571	0.506005	0	0.589055	0	0	0.649974	0	0	-0.634942	0.53116	0.505518	0	0	-0.593764	0.543442	0.576454	0	-0.59885	0	-0.508996	0.601425
Otu0143	Bacteria(100);Bacteroidetes(100);Bacteroidia(100);Bacteroidales(100);Bacteroidaceae(100);Bacteroides(100);	0	0	0	0	0	0	0	0	0	0	0	0	0	0	0	0	0	0	0	0	0	0	0	0	0	0	0	0	0	0	0	0	-0.544727	0	0	0.53213	0	0	0	0	0	0	0	0	0.501881	0	0	-0.50404
Otu0150	Bacteria(100);Firmicutes(100);Clostridia(100);Clostridiales(100);Lachnospiraceae(100);Lachnospiraceae_unclassified(100);	0	0	0	0	0	0	0	0	0	0	0	0	0	0	0	0	0	0	0	0	0	0	0	0	0	0	0	0	0	0	0	0	0.540491	0	0	-0.527992	0	0	0	0	0	0	0	0	0	0	0	0.50012
Otu0163	Bacteria(100);Spirochaetes(100);Spirochaetia(100);Spirochaetales(100);Spirochaetaceae(100);Treponema(100);	0	0	0	0	0	0	0	0	0	0	0	0	0	0	0	0	0	0	0	0	0	0	0	0	0	0	0	0	0	0	0	0	0.515827	0	0	-0.503898	0	0	0	0	0	0	0	0	0	0	0	0
Otu0164	Bacteria(100);Firmicutes(100);Clostridia(100);Clostridiales(100);Lachnospiraceae(100);Blautia(100);	-0.506091	0	0	0	0	0	0	0	0	0	0.503748	0	0	0	0	0	0	0	0	0	0	0	0	0	0	0	0	0	0	0.500273	0	0	0.55201	0	0	-0.539244	0	0	0	0	-0.504272	0	0	0	-0.508592	0	0	0.510779
Otu0177	Bacteria(100);Firmicutes(100);Bacilli(100);Lactobacillales(100);Streptococcaceae(100);Streptococcus(100);	-0.500855	0	0	0	0	0	0	0	0	0	0	0	0	0	0	0	0	0	0	0	0	0	0	0	0	0	0	0	0	0	0	0	0.546299	0	0	-0.533665	0	0	0	0	0	0	0	0	-0.503329	0	0	0.505494
Otu0192	Bacteria(100);Bacteroidetes(100);Bacteroidia(100);Bacteroidales(100);Bacteroidales_unclassified(100);Bacteroidales_unclassified(100);	-0.605376	0	0	0	-0.521825	0.51587	0.593566	0.567389	0.52305	0.578482	0.602573	0.595541	0.508169	0.51746	0.586821	0	0.511891	-0.542699	0	0.51494	0	0	0.52277	0	0	0	0.51767	0.514047	0	0.598417	0	0	0.660304	0	0	-0.645033	0.539602	0.513552	0.503051	0	-0.6032	0.552079	0.585615	0	-0.608367	0	-0.517086	0.610983
Otu0213	Bacteria(100);Firmicutes(100);Clostridia(100);Clostridiales(100);Lachnospiraceae(100);Coprococcus(100);	-0.504751	0	0	0	0	0	0	0	0	0	0.502414	0	0	0	0	0	0	0	0	0	0	0	0	0	0	0	0	0	0	0	0	0	0.550549	0	0	-0.537817	0	0	0	0	-0.502937	0	0	0	-0.507246	0	0	0.509427
Otu0230	Bacteria(100);Firmicutes(100);Clostridia(100);Clostridiales(100);Clostridiales_unclassified(100);Clostridiales_unclassified(100);	0.806542	-0.5992	-0.610743	0.637961	0.695227	-0.687293	-0.790808	-0.755931	-0.696859	-0.770711	-0.802807	-0.793439	-0.677033	-0.689411	-0.781821	0.568002	-0.681992	0.723038	-0.641053	-0.686055	-0.637523	-0.582795	-0.696486	-0.654002	-0.517196	-0.582581	-0.689691	-0.684864	-0.61729	-0.79727	-0.637228	0.573534	-0.879722	-0.577055	-0.651314	0.859377	-0.718911	-0.684205	-0.670214	0.641327	0.803643	-0.735534	-0.780215	-0.663012	0.810527	-0.661605	0.688913	-0.814012
Otu0232	Bacteria(100);Firmicutes(100);Clostridia(100);Clostridia_unclassified(77);Clostridia_unclassified(77);Clostridia_unclassified(77);	0.642218	0	0	0.507984	0.553583	-0.547265	-0.62969	-0.601919	-0.554882	-0.613688	-0.639245	-0.631785	-0.539095	-0.548952	-0.622534	0	-0.543044	0.575727	-0.510446	-0.546279	-0.507635	0	-0.554585	-0.520756	0	0	-0.549174	-0.545331	0	-0.634835	-0.5074	0	-0.700489	0	-0.518616	0.684289	-0.572441	-0.544806	-0.533666	0.510664	0.63991	-0.585678	-0.621255	-0.527931	0.645392	-0.52681	0.548555	-0.648167
Otu0274	Bacteria(100);Bacteroidetes(100);Bacteroidia(100);Bacteroidales(100);Prevotellaceae(100);Prevotellaceae_unclassified(58);	-0.628452	0	0	0	-0.541717	0.535535	0.616193	0.589017	0.542989	0.600533	0.625542	0.618242	0.52754	0.537185	0.60919	0	0.531404	-0.563386	0	0.534569	0	0	0.542697	0.509594	0	0	0.537403	0.533642	0	0.621228	0	0	0.685474	0	0.5075	-0.669621	0.560171	0.533128	0.522227	0	-0.626194	0.573124	0.607938	0.516615	-0.631558	0.515518	-0.536796	0.634273
Otu0316	Bacteria(100);Firmicutes(100);Clostridia(100);Clostridiales(100);Ruminococcaceae(100);Ruminococcaceae_unclassified(100);	0.716043	-0.531965	-0.542214	0.566377	0.617218	-0.610175	-0.702074	-0.671111	-0.618667	-0.684232	-0.712727	-0.70441	-0.601065	-0.612055	-0.694095	0.504268	-0.605468	0.641908	-0.569123	-0.609075	-0.565989	-0.517402	-0.618335	-0.580618	0	-0.517212	-0.612303	-0.608018	-0.548026	-0.707811	-0.565727	0.50918	-0.781011	-0.512306	-0.578232	0.762949	-0.638245	-0.607433	-0.595012	0.569366	0.713469	-0.653003	-0.692669	-0.588618	0.719581	-0.587368	0.611612	-0.722675
Otu0317	Bacteria(100);Bacteria_unclassified(100);Bacteria_unclassified(100);Bacteria_unclassified(100);Bacteria_unclassified(100);Bacteria_unclassified(100);	0.637678	0	0	0.504392	0.549669	-0.543396	-0.625238	-0.597663	-0.550959	-0.609349	-0.634725	-0.627318	-0.535284	-0.545071	-0.618132	0	-0.539205	0.571657	-0.506837	-0.542417	-0.504046	0	-0.550664	-0.517075	0	0	-0.545292	-0.541476	0	-0.630347	-0.503813	0	-0.695536	0	-0.51495	0.679451	-0.568394	-0.540954	-0.529893	0.507054	0.635386	-0.581537	-0.616863	-0.524199	0.640829	-0.523086	0.544676	-0.643584
Otu0330	Bacteria(100);Firmicutes(100);Clostridia(100);Clostridiales(100);Ruminococcaceae(100);Ruminococcaceae_unclassified(100);	-0.544182	0	0	0	0	0	0.533566	0.510034	0	0.520007	0.541662	0.535341	0	0	0.527502	0	0	0	0	0	0	0	0	0	0	0	0	0	0	0.537926	0	0	0.593557	0	0	-0.57983	0	0	0	0	-0.542226	0	0.526419	0	-0.546871	0	0	0.549222
Otu0345	Bacteria(100);Spirochaetes(100);Spirochaetia(100);Spirochaetales(100);Sphaerochaetaceae(98);Sphaerochaetaceae_unclassified(98);	-0.527853	0	0	0	0	0	0.517555	0	0	0.504403	0.525409	0.519277	0	0	0.511674	0	0	0	0	0	0	0	0	0	0	0	0	0	0	0.521784	0	0	0.575746	0	0	-0.562431	0	0	0	0	-0.525956	0	0.510622	0	-0.530461	0	0	0.532742
Otu0353	Bacteria(100);Bacteroidetes(100);Bacteroidia(100);Bacteroidales(100);Muribaculaceae(100);Muribaculaceae_unclassified(100);	-0.580462	0	0	0	-0.50035	0	0.569138	0.544038	0.501524	0.554675	0.577774	0.571032	0	0	0.56267	0	0	-0.520365	0	0	0	0	0.501255	0	0	0	0	0	0	0.573789	0	0	0.633129	0	0	-0.618487	0.517395	0	0	0	-0.578376	0.529358	0.561514	0	-0.58333	0	0	0.585838
Otu0364	Bacteria(100);Firmicutes(100);Firmicutes_unclassified(100);Firmicutes_unclassified(100);Firmicutes_unclassified(100);Firmicutes_unclassified(100);	0.708957	-0.526702	-0.536848	0.560773	0.611111	-0.604137	-0.695127	-0.66447	-0.612546	-0.677462	-0.705675	-0.69744	-0.595118	-0.605999	-0.687227	0	-0.599477	0.635556	-0.563492	-0.603048	-0.560388	-0.512282	-0.612217	-0.574873	0	-0.512094	-0.606244	-0.602002	-0.542603	-0.700807	-0.560129	0.504142	-0.773283	-0.507237	-0.572511	0.7554	-0.631929	-0.601422	-0.589124	0.563732	0.706409	-0.646541	-0.685815	-0.582794	0.71246	-0.581556	0.60556	-0.715524
Otu0367	Bacteria(100);Bacteroidetes(100);Bacteroidia(94);Bacteroidales(94);Bacteroidales_unclassified(94);Bacteroidales_unclassified(94);	-0.608658	0	0	0	-0.524654	0.518667	0.596784	0.570465	0.525886	0.581618	0.60584	0.59877	0.510924	0.520265	0.590002	0	0.514667	-0.545641	0	0.517732	0	0	0.525604	0	0	0	0.520476	0.516834	0	0.601661	0	0	0.663884	0	0	-0.64853	0.542528	0.516336	0.505778	0	-0.606471	0.555072	0.58879	0.500343	-0.611666	0	-0.519889	0.614296
Otu0377	Bacteria(100);Firmicutes(100);Firmicutes_unclassified(81);Firmicutes_unclassified(81);Firmicutes_unclassified(81);Firmicutes_unclassified(81);	-0.527869	0	0	0	0	0	0.517571	0	0	0.504418	0.525425	0.519293	0	0	0.511689	0	0	0	0	0	0	0	0	0	0	0	0	0	0	0.521801	0	0	0.575764	0	0	-0.562449	0	0	0	0	-0.525972	0	0.510638	0	-0.530477	0	0	0.532758
Otu0429	Bacteria(100);Firmicutes(100);Clostridia(100);Clostridiales(100);Ruminococcaceae(100);Ruminococcaceae_unclassified(100);	-0.535796	0	0	0	0	0	0.525344	0.502175	0	0.511993	0.533315	0.527092	0	0	0.519374	0	0	0	0	0	0	0	0	0	0	0	0	0	0	0.529637	0	0	0.584411	0	0	-0.570895	0	0	0	0	-0.533871	0	0.518307	0	-0.538444	0	0	0.540759
Otu0439	Bacteria(100);Firmicutes(100);Clostridia(100);Clostridiales(100);Clostridiales_unclassified(100);Clostridiales_unclassified(100);	0.792599	-0.588841	-0.600185	0.626932	0.683209	-0.675412	-0.777137	-0.742863	-0.684813	-0.757388	-0.788929	-0.779722	-0.665329	-0.677494	-0.768305	0.558183	-0.670203	0.710538	-0.629971	-0.674195	-0.626502	-0.57272	-0.684445	-0.642696	-0.508255	-0.57251	-0.677768	-0.673025	-0.606619	-0.783487	-0.626212	0.563619	-0.864514	-0.567079	-0.640055	0.844521	-0.706483	-0.672377	-0.658628	0.63024	0.789751	-0.722819	-0.766727	-0.651551	0.796515	-0.650167	0.677003	-0.79994
Otu0483	Bacteria(100);Firmicutes(100);Clostridia(100);Clostridiales(100);Clostridiales_unclassified(100);Clostridiales_unclassified(100);	0.728605	-0.541298	-0.551726	0.576314	0.628047	-0.620879	-0.714391	-0.682885	-0.629521	-0.696236	-0.725231	-0.716768	-0.61161	-0.622793	-0.706272	0.513115	-0.616091	0.653169	-0.579108	-0.61976	-0.575918	-0.526479	-0.629183	-0.590805	0	-0.526285	-0.623045	-0.618685	-0.55764	-0.720228	-0.575652	0.518113	-0.794713	-0.521294	-0.588377	0.776334	-0.649442	-0.618089	-0.605451	0.579355	0.725986	-0.664459	-0.704821	-0.598945	0.732205	-0.597673	0.622342	-0.735353
Otu0577	Bacteria(100);Firmicutes(100);Clostridia(100);Clostridiales(100);Clostridiales_unclassified(100);Clostridiales_unclassified(100);	0.67766	-0.50345	-0.513149	0.536017	0.584133	-0.577467	-0.66444	-0.635137	-0.585504	-0.647555	-0.674522	-0.666651	-0.568846	-0.579247	-0.656889	0	-0.573013	0.607499	-0.538616	-0.576426	-0.535649	0	-0.58519	-0.549495	0	0	-0.579481	-0.575426	-0.51865	-0.669869	-0.535402	0	-0.739146	0	-0.547237	0.722052	-0.604032	-0.574872	-0.563117	0.538846	0.675225	-0.617999	-0.65554	-0.557066	0.681008	-0.555883	0.578827	-0.683937
Otu0589	Bacteria(100);Spirochaetes(100);Spirochaetia(100);Spirochaetales(100);Spirochaetaceae(100);Treponema(100);	-0.518356	0	0	0	0	0	0.508244	0	0	0	0.515955	0.509934	0	0	0.502468	0	0	0	0	0	0	0	0	0	0	0	0	0	0	0.512396	0	0	0.565388	0	0	-0.552312	0	0	0	0	-0.516493	0	0.501435	0	-0.520917	0	0	0.523157
Otu0613	Bacteria(100);Firmicutes(100);Clostridia(99);Clostridiales(99);Clostridiales_unclassified(99);Clostridiales_unclassified(99);	-0.50862	0	0	0	0	0	0	0	0	0	0.506265	0.500357	0	0	0	0	0	0	0	0	0	0	0	0	0	0	0	0	0	0.502773	0	0	0.554768	0	0	-0.541939	0	0	0	0	-0.506792	0	0	0	-0.511133	0	0	0.513331
Otu0756	Bacteria(100);Firmicutes(100);Clostridia(100);Clostridiales(100);Ruminococcaceae(100);Intestinimonas(100);	0.555196	0	0	0	0	0	-0.544366	-0.520358	0	-0.530532	-0.552626	-0.546176	0	0	-0.538179	0	0	0	0	0	0	0	0	0	0	0	0	0	0	-0.548814	0	0	-0.605571	0	0	0.591566	0	0	0	0	0.553201	-0.506317	-0.537073	0	0.55794	0	0	-0.560339
Otu0813	Bacteria(100);Proteobacteria(100);Gammaproteobacteria(100);Aeromonadales(100);Succinivibrionaceae(100);Succinivibrio(100);	0	0	0	0	0	0	0	0	0	0	0	0	0	0	0	0	0	0	0	0	0	0	0	0	0	0	0	0	0	0	0	0	0.525406	0	0	-0.513255	0	0	0	0	0	0	0	0	0	0	0	0
Otu0836	Bacteria(100);Firmicutes(100);Clostridia(100);Clostridiales(100);Lachnospiraceae(100);Lachnospiraceae_unclassified(100);	0	0	0	0	0	0	0	0	0	0	0	0	0	0	0	0	0	0	0	0	0	0	0	0	0	0	0	0	0	0	0	0	0.52339	0	0	-0.511286	0	0	0	0	0	0	0	0	0	0	0	0
Otu0970	Bacteria(100);Proteobacteria(100);Deltaproteobacteria(100);Deltaproteobacteria_unclassified(100);Deltaproteobacteria_unclassified(100);Deltaproteobacteria_unclassified(100);	0.732226	-0.543988	-0.554468	0.579178	0.631168	-0.623965	-0.717942	-0.686279	-0.63265	-0.699697	-0.728835	-0.72033	-0.61465	-0.625888	-0.709782	0.515665	-0.619153	0.656416	-0.581986	-0.62284	-0.57878	-0.529095	-0.63231	-0.593741	0	-0.528901	-0.626142	-0.62176	-0.560412	-0.723808	-0.578513	0.520688	-0.798663	-0.523884	-0.591301	0.780193	-0.65267	-0.621161	-0.60846	0.582234	0.729594	-0.667761	-0.708324	-0.601921	0.735844	-0.600643	0.625435	-0.739008
Otu1006	Bacteria(100);Bacteroidetes(100);Bacteroidetes_unclassified(100);Bacteroidetes_unclassified(100);Bacteroidetes_unclassified(100);Bacteroidetes_unclassified(100);	-0.551767	0	0	0	0	0	0.541003	0.517143	0	0.527254	0.549212	0.542803	0	0	0.534855	0	0	0	0	0	0	0	0	0	0	0	0	0	0	0.545423	0	0	0.60183	0	0	-0.587912	0	0	0	0	-0.549784	0.50319	0.533756	0	-0.554493	0	0	0.556877
Otu1111	Bacteria(100);Bacteroidetes(100);Bacteroidia(100);Bacteroidales(100);Bacteroidales_unclassified(100);Bacteroidales_unclassified(100);	-0.501489	0	0	0	0	0	0	0	0	0	0	0	0	0	0	0	0	0	0	0	0	0	0	0	0	0	0	0	0	0	0	0	0.546991	0	0	-0.534341	0	0	0	0	0	0	0	0	-0.503967	0	0	0.506134
[truncated: 58 more columns]
