# Supplementary material for: Monophasic Variant of Salmonella Typhimurium Infection Affects the Serum Metabolome in Swine
Source: Microorganisms. 2023 Oct 15;11(10):2565. doi: 10.3390/microorganisms11102565 (PMC10608901; doi:10.3390/microorganisms11102565)
Supplement: Supplementary file 1 [file microorganisms-11-02565-s001.zip › supplementarytable8.xlsx]

## Sheet: LSvNI_21DPI_negativemode
Supplemental table 2D : sPLS measured associations between OTUs and metabolic signals which vary when comparing low Salmonella shedders with noninfected animals at 21 DPI in negative acquisition mode and the intensity of these associations.
OTUs	Taxonomy	Metabolic signals
		M81T53	M125T53	M133T87	M134T455	M136T85	M140T321	M141T724	M151T91	M151T527	M155T57	M178T455	M184T321	M192T407	M196T601	M210T320	M215T332	M223T724	M224T604	M236T329	M239T725	M243T84	M245T469	M248T582	M251T492	M253T807	M259T688	M263T436	M268T601	M270T328	M271T84	M272T64	M274T576	M276T576	M281T533	M284T291	M285T328	M287T558	M292T407	M293T507	M296T43	M297T43	M301T535	M303T84	M318T407	M321T808	M323T84	M327T799	M335T452
Otu0011	Bacteria(100);Bacteroidetes(100);Bacteroidia(100);Bacteroidales(100);Prevotellaceae(100);Prevotella(100);	0.50337	0	0	-0.526405	0	0	0	0	-0.504722	0	0	0	0	-0.53775	0	0	0	0	0.509025	0	0	0	0	-0.517235	0	0	0	-0.520277	0	0	0	-0.534155	-0.527672	0	0	0	0	0	0	0	0	0	0	0	0	0	0	0
Otu0025	Bacteria(100);Bacteroidetes(100);Bacteroidia(100);Bacteroidales(100);Muribaculaceae(100);Duncaniella(100);	0.575786	0	0	-0.602135	0	0	-0.543191	0	-0.577332	0	-0.562377	0	0	-0.615112	0	0	-0.500837	-0.534717	0.582254	0.527806	0	0.524946	0	-0.591645	0.543352	0	0.53003	-0.595125	0	0	0	-0.610999	-0.603584	0	0	0.565919	0	0	0	0.530009	0.513619	0	-0.559116	0	0.552296	0.5156	0	0.514852
Otu0037	Bacteria(100);Firmicutes(100);Clostridia(100);Clostridiales(100);Lachnospiraceae(100);Lachnospiraceae_unclassified(100);	0	0	0	0	0	0	0	0	0	0	0	0	0	0	0	0	0	0	0	0	0	0	0	0	0	0	0	0	0	0	0	0	0	0	0	0	0	0	0	0	0	0	0	0	0	0	0	0
Otu0070	Bacteria(100);Bacteroidetes(100);Bacteroidia(100);Bacteroidales(100);Bacteroidaceae(100);Phocaeicola(100);	-0.519503	0	0	0.543277	0	0	0	0	0.520898	0	0.507405	0	0	0.554985	0	0	0	0	-0.525339	0	0	0	0	0.533812	0	0	0	0.536952	0	0	0	0.551275	0.544584	0	0	-0.510601	0	0	0	0	0	0	0.504463	0	0	0	0	0
Otu0080	Bacteria(100);Firmicutes(100);Clostridia(100);Clostridiales(100);Lachnospiraceae(100);Coprococcus(100);	0	0	0	-0.500324	0	0	0	0	0	0	0	0	0	-0.511106	0	0	0	0	0	0	0	0	0	0	0	0	0	0	0	0	0	-0.507689	-0.501528	0	0	0	0	0	0	0	0	0	0	0	0	0	0	0
Otu0084	Bacteria(100);Firmicutes(100);Clostridia(100);Clostridiales(100);Peptostreptococcaceae(100);Peptostreptococcaceae_unclassified(100);	0.536747	0	0	-0.561309	0	0	-0.506362	0	-0.538188	0	-0.524247	0	0	-0.573406	0	0	0	0	0.542776	0	0	0	0	-0.55153	0.506512	0	0	-0.554775	0	0	0	-0.569572	-0.56266	0	0	0.527549	0	0	0	0	0	0	-0.521207	0	0.514849	0	0	0
Otu0090	Bacteria(100);Firmicutes(100);Clostridia(100);Clostridiales(100);Ruminococcaceae(100);Ruminococcaceae_unclassified(100);	0	0	0	-0.508052	0	0	0	0	0	0	0	0	0	-0.519001	0	0	0	0	0	0	0	0	0	0	0	0	0	-0.502137	0	0	0	-0.515531	-0.509274	0	0	0	0	0	0	0	0	0	0	0	0	0	0	0
Otu0094	Bacteria(100);Firmicutes(100);Bacilli(100);Lactobacillales(100);Streptococcaceae(100);Streptococcus(100);	0	0	0	0	0	0	0	0	0	0	0	0	0	-0.509973	0	0	0	0	0	0	0	0	0	0	0	0	0	0	0	0	0	-0.506564	-0.500416	0	0	0	0	0	0	0	0	0	0	0	0	0	0	0
Otu0095	Bacteria(100);Firmicutes(100);Clostridia(100);Clostridiales(100);Ruminococcaceae(100);Ruminococcaceae_unclassified(100);	0	0	0	0	0	0	0	0	0	0	0	0	0	0	0	0	0	0	0	0	0	0	0	0	0	0	0	0	0	0	0	0	0	0	0	0	0	0	0	0	0	0	0	0	0	0	0	0
Otu0112	Bacteria(100);Firmicutes(100);Clostridia(100);Clostridiales(100);Ruminococcaceae(100);Ruminococcaceae_unclassified(100);	0.504843	0	0	-0.527946	0	0	0	0	-0.506198	0	0	0	0	-0.539323	0	0	0	0	0.510514	0	0	0	0	-0.518748	0	0	0	-0.521799	0	0	0	-0.535717	-0.529216	0	0	0	0	0	0	0	0	0	0	0	0	0	0	0
Otu0129	Bacteria(100);Actinobacteria(100);Coriobacteriia(100);Coriobacteriales(100);Coriobacteriaceae(100);Collinsella(100);	0	0	0	-0.500829	0	0	0	0	0	0	0	0	0	-0.511623	0	0	0	0	0	0	0	0	0	0	0	0	0	0	0	0	0	-0.508202	-0.502034	0	0	0	0	0	0	0	0	0	0	0	0	0	0	0
Otu0192	Bacteria(100);Bacteroidetes(100);Bacteroidia(100);Bacteroidales(100);Bacteroidales_unclassified(100);Bacteroidales_unclassified(100);	0.534834	0	0	-0.559309	0	0	-0.504558	0	-0.53627	0	-0.522379	0	0	-0.571363	0	0	0	0	0.540842	0	0	0	0	-0.549565	0.504707	0	0	-0.552798	0	0	0	-0.567543	-0.560655	0	0	0.525669	0	0	0	0	0	0	-0.51935	0	0.513015	0	0	0
Otu0213	Bacteria(100);Firmicutes(100);Clostridia(100);Clostridiales(100);Lachnospiraceae(100);Coprococcus(100);	0	0	0	-0.503376	0	0	0	0	0	0	0	0	0	-0.514225	0	0	0	0	0	0	0	0	0	0	0	0	0	0	0	0	0	-0.510787	-0.504588	0	0	0	0	0	0	0	0	0	0	0	0	0	0	0
Otu0230	Bacteria(100);Firmicutes(100);Clostridia(100);Clostridiales(100);Clostridiales_unclassified(100);Clostridiales_unclassified(100);	-0.775258	-0.58801	-0.621081	0.810736	-0.553242	0.629553	0.731372	-0.500773	0.77734	-0.55469	0.757204	0.640232	-0.639013	0.828207	-0.525868	-0.572263	0.674344	0.719962	-0.783967	-0.710657	-0.533528	-0.706805	-0.551965	0.796611	-0.731588	0.641212	-0.71365	0.801297	-0.62427	-0.544725	-0.618364	0.82267	0.812686	-0.557571	-0.508763	-0.761973	-0.634202	-0.635901	0.563071	-0.713622	-0.691554	0.548133	0.752814	-0.648009	-0.74363	-0.694222	0.621045	-0.693214
Otu0232	Bacteria(100);Firmicutes(100);Clostridia(100);Clostridia_unclassified(77);Clostridia_unclassified(77);Clostridia_unclassified(77);	-0.611654	0	0	0.639645	0	0	0.577029	0	0.613297	0	0.59741	0.505123	-0.504161	0.65343	0	0	0.532036	0.568027	-0.618525	-0.560686	0	-0.557647	0	0.628501	-0.5772	0.505896	-0.563047	0.632198	0	0	0	0.649061	0.641184	0	0	-0.601173	-0.500365	-0.501706	0	-0.563025	-0.545614	0	0.593946	-0.511258	-0.586701	-0.547719	0	-0.546924
Otu0260	Bacteria(100);Firmicutes(100);Clostridia(100);Clostridiales(100);Lachnospiraceae(100);Lachnospiraceae_unclassified(100);	0	0	0	0	0	0	0	0	0	0	0	0	0	-0.506294	0	0	0	0	0	0	0	0	0	0	0	0	0	0	0	0	0	-0.50291	0	0	0	0	0	0	0	0	0	0	0	0	0	0	0	0
Otu0274	Bacteria(100);Bacteroidetes(100);Bacteroidia(100);Bacteroidales(100);Prevotellaceae(100);Prevotellaceae_unclassified(58);	0.543871	0	0	-0.56876	0	0	-0.513083	0	-0.545332	0	-0.531206	0	0	-0.581017	0	0	0	-0.505079	0.549981	0	0	0	0	-0.558851	0.513235	0	0.500651	-0.562138	0	0	0	-0.577133	-0.570128	0	0	0.534551	0	0	0	0.500631	0	0	-0.528126	0	0.521683	0	0	0
Otu0293	Bacteria(100);Proteobacteria(100);Alphaproteobacteria(100);Alphaproteobacteria_unclassified(100);Alphaproteobacteria_unclassified(100);Alphaproteobacteria_unclassified(100);	0.52701	0	0	-0.551127	0	0	0	0	-0.528425	0	-0.514737	0	0	-0.563004	0	0	0	0	0.53293	0	0	0	0	-0.541526	0	0	0	-0.544711	0	0	0	-0.55924	-0.552453	0	0	0.517979	0	0	0	0	0	0	-0.511753	0	0.50551	0	0	0
Otu0316	Bacteria(100);Firmicutes(100);Clostridia(100);Clostridiales(100);Ruminococcaceae(100);Ruminococcaceae_unclassified(100);	-0.697735	-0.529211	-0.558975	0.729665	0	0.5666	0.658237	0	0.699609	0	0.681487	0.576211	-0.575114	0.74539	0	-0.515039	0.606912	0.647968	-0.705573	-0.639594	0	-0.636127	0	0.716953	-0.658432	0.577093	-0.642288	0.72117	-0.561845	0	-0.55653	0.740406	0.73142	-0.501816	0	-0.685778	-0.570784	-0.572313	0.506766	-0.642263	-0.622401	0	0.677535	-0.58321	-0.66927	-0.624802	0.558943	-0.623895
Otu0317	Bacteria(100);Bacteria_unclassified(100);Bacteria_unclassified(100);Bacteria_unclassified(100);Bacteria_unclassified(100);Bacteria_unclassified(100);	-0.627203	0	-0.502469	0.655905	0	0.509324	0.591697	0	0.628887	0	0.612597	0.517963	-0.516977	0.67004	0	0	0.54556	0.582467	-0.634248	-0.574938	0	-0.571822	0	0.644478	-0.591872	0.518756	-0.57736	0.648269	-0.505049	0	-0.500272	0.66556	0.657483	0	0	-0.616454	-0.513085	-0.514459	0	-0.577338	-0.559484	0	0.609044	-0.524255	-0.601615	-0.561642	0.50244	-0.560827
Otu0330	Bacteria(100);Firmicutes(100);Clostridia(100);Clostridiales(100);Ruminococcaceae(100);Ruminococcaceae_unclassified(100);	0	0	0	-0.521844	0	0	0	0	-0.500349	0	0	0	0	-0.53309	0	0	0	0	0.504614	0	0	0	0	-0.512753	0	0	0	-0.515769	0	0	0	-0.529526	-0.5231	0	0	0	0	0	0	0	0	0	0	0	0	0	0	0
Otu0345	Bacteria(100);Spirochaetes(100);Spirochaetia(100);Spirochaetales(100);Sphaerochaetaceae(98);Sphaerochaetaceae_unclassified(98);	0.501571	0	0	-0.524524	0	0	0	0	-0.502917	0	0	0	0	-0.535827	0	0	0	0	0.507205	0	0	0	0	-0.515385	0	0	0	-0.518417	0	0	0	-0.532245	-0.525786	0	0	0	0	0	0	0	0	0	0	0	0	0	0	0
Otu0353	Bacteria(100);Bacteroidetes(100);Bacteroidia(100);Bacteroidales(100);Muribaculaceae(100);Muribaculaceae_unclassified(100);	0.509452	0	0	-0.532766	0	0	0	0	-0.51082	0	0	0	0	-0.544248	0	0	0	0	0.515175	0	0	0	0	-0.523484	0	0	0	-0.526564	0	0	0	-0.540609	-0.534048	0	0	0.500722	0	0	0	0	0	0	0	0	0	0	0	0
Otu0364	Bacteria(100);Firmicutes(100);Firmicutes_unclassified(100);Firmicutes_unclassified(100);Firmicutes_unclassified(100);Firmicutes_unclassified(100);	-0.675857	-0.512617	-0.541448	0.706786	0	0.548834	0.637597	0	0.677672	0	0.660118	0.558143	-0.557081	0.722017	0	0	0.587882	0.627651	-0.683449	-0.619538	0	-0.616181	0	0.694472	-0.637786	0.558997	-0.622148	0.698557	-0.544228	0	-0.539079	0.71719	0.708486	0	0	-0.664275	-0.552887	-0.554368	0	-0.622124	-0.602885	0	0.65629	-0.564923	-0.648284	-0.605211	0.541417	-0.604333
Otu0377	Bacteria(100);Firmicutes(100);Firmicutes_unclassified(81);Firmicutes_unclassified(81);Firmicutes_unclassified(81);Firmicutes_unclassified(81);	0.516472	0	0	-0.540107	0	0	0	0	-0.517859	0	-0.504445	0	0	-0.551747	0	0	0	0	0.522274	0	0	0	0	-0.530697	0	0	0	-0.533819	0	0	0	-0.548058	-0.541407	0	0	0.507622	0	0	0	0	0	0	-0.50152	0	0	0	0	0
Otu0429	Bacteria(100);Firmicutes(100);Clostridia(100);Clostridiales(100);Ruminococcaceae(100);Ruminococcaceae_unclassified(100);	0.500009	0	0	-0.522891	0	0	0	0	-0.501352	0	0	0	0	-0.534159	0	0	0	0	0.505626	0	0	0	0	-0.513781	0	0	0	-0.516803	0	0	0	-0.530588	-0.524149	0	0	0	0	0	0	0	0	0	0	0	0	0	0	0
Otu0439	Bacteria(100);Firmicutes(100);Clostridia(100);Clostridiales(100);Clostridiales_unclassified(100);Clostridiales_unclassified(100);	-0.746037	-0.565847	-0.597671	0.780177	-0.532389	0.605824	0.703805	0	0.74804	-0.533782	0.728664	0.6161	-0.614928	0.79699	-0.506047	-0.550693	0.648926	0.692825	-0.754417	-0.68387	-0.513419	-0.680164	-0.53116	0.766585	-0.704013	0.617043	-0.686751	0.771094	-0.60074	-0.524193	-0.595057	0.791662	0.782054	-0.536555	0	-0.733252	-0.610297	-0.611932	0.541848	-0.686724	-0.665488	0.527473	0.724438	-0.623584	-0.715601	-0.668055	0.597637	-0.667086
Otu0483	Bacteria(100);Firmicutes(100);Clostridia(100);Clostridiales(100);Clostridiales_unclassified(100);Clostridiales_unclassified(100);	-0.714774	-0.542135	-0.572625	0.747484	-0.510079	0.580437	0.674312	0	0.716694	-0.511414	0.698129	0.590283	-0.589159	0.763593	0	-0.527616	0.621733	0.663792	-0.722804	-0.655213	0	-0.651662	-0.508902	0.734461	-0.674511	0.591186	-0.657973	0.738782	-0.575566	-0.502227	-0.570121	0.758488	0.749282	-0.514071	0	-0.702526	-0.584723	-0.586289	0.519142	-0.657947	-0.637601	0.505369	0.694081	-0.597452	-0.685614	-0.64006	0.572593	-0.639131
Otu0589	Bacteria(100);Spirochaetes(100);Spirochaetia(100);Spirochaetales(100);Spirochaetaceae(100);Treponema(100);	0	0	0	0	0	0	0	0	0	0	0	0	0	0	0	0	0	0	0	0	0	0	0	0	0	0	0	0	0	0	0	0	0	0	0	0	0	0	0	0	0	0	0	0	0	0	0	0
Otu0756	Bacteria(100);Firmicutes(100);Clostridia(100);Clostridiales(100);Ruminococcaceae(100);Intestinimonas(100);	0	0	0	0	0	0	0	0	0	0	0	0	0	0	0	0	0	0	0	0	0	0	0	0	0	0	0	0	0	0	0	0	0	0	0	0	0	0	0	0	0	0	0	0	0	0	0	0
Otu0836	Bacteria(100);Firmicutes(100);Clostridia(100);Clostridiales(100);Lachnospiraceae(100);Lachnospiraceae_unclassified(100);	0	0	0	-0.501738	0	0	0	0	0	0	0	0	0	-0.51255	0	0	0	0	0	0	0	0	0	0	0	0	0	0	0	0	0	-0.509124	-0.502945	0	0	0	0	0	0	0	0	0	0	0	0	0	0	0
Otu0970	Bacteria(100);Proteobacteria(100);Deltaproteobacteria(100);Deltaproteobacteria_unclassified(100);Deltaproteobacteria_unclassified(100);Deltaproteobacteria_unclassified(100);	-0.699974	-0.53091	-0.560769	0.732007	0	0.568419	0.66035	0	0.701854	-0.500825	0.683674	0.57806	-0.57696	0.747782	0	-0.516692	0.60886	0.650048	-0.707837	-0.641646	0	-0.638169	0	0.719254	-0.660545	0.578945	-0.644349	0.723485	-0.563648	0	-0.558316	0.742783	0.733768	-0.503427	0	-0.687979	-0.572616	-0.57415	0.508392	-0.644324	-0.624399	0	0.679709	-0.585082	-0.671418	-0.626807	0.560737	-0.625898
Otu1006	Bacteria(100);Bacteroidetes(100);Bacteroidetes_unclassified(100);Bacteroidetes_unclassified(100);Bacteroidetes_unclassified(100);Bacteroidetes_unclassified(100);	0.506372	0	0	-0.529545	0	0	0	0	-0.507732	0	0	0	0	-0.540957	0	0	0	0	0.51206	0	0	0	0	-0.520319	0	0	0	-0.52338	0	0	0	-0.53734	-0.530819	0	0	0	0	0	0	0	0	0	0	0	0	0	0	0
Otu1049	Bacteria(100);Firmicutes(100);Clostridia(100);Clostridiales(100);Ruminococcaceae(100);Ruminococcaceae_unclassified(100);	0	0	0	0	0	0	0	0	0	0	0	0	0	0	0	0	0	0	0	0	0	0	0	0	0	0	0	0	0	0	0	0	0	0	0	0	0	0	0	0	0	0	0	0	0	0	0	0
[truncated: 79 more columns]
