# Supplementary material for: Monophasic Variant of Salmonella Typhimurium Infection Affects the Serum Metabolome in Swine
Source: Microorganisms. 2023 Oct 15;11(10):2565. doi: 10.3390/microorganisms11102565 (PMC10608901; doi:10.3390/microorganisms11102565)
Supplement: Supplementary file 1 [file microorganisms-11-02565-s001.zip › supplementarytable9.xlsx]

## Sheet: HS_1DPIv21DPI_negativemode
Supplemental table 3A : sPLS measured associations between OTUs and metabolic signals which vary when comparing high shedding Salmonella infected animals at 1 and 21 DPI in negative acquisition mode and the intensity these associations.
OTUs	Taxonomy	Metabolic signals
		M80T1197	M80T417	M82T1215_1	M83T1290_1	M83T326	M85T1253_1	M86T488	M90T1215	M92T1320	M95T1321	M95T54	M97T72	M97T258	M98T1234	M104T453	M108T91	M115T93	M116T70	M117T110	M120T930	M121T1017	M124T50	M124T335	M125T53	M127T61	M132T381	M134T455	M135T485	M136T85	M137T496	M137T368	M137T112	M138T496	M141T724	M142T109	M144T178	M145T50	M146T52	M146T426	M148T71	M151T91	M153T67	M153T485	M155T458	M157T53	M159T525	M159T573	M163T56
Otu0001	Bacteria(100);Bacteroidetes(100);Bacteroidia(100);Bacteroidales(100);Prevotellaceae(100);Prevotella(100);	0	0	0	0	0	0	0	0	0	0	0	0	0	0	0	0.507951	0	0	0	0	0	0	0	0	0	0	-0.529183	0	0	0	0	0	0	0.541958	0	0	0	0	0	0	0.504114	0.503038	0	0	0	0	0	0
Otu0005	Bacteria(100);Bacteroidetes(100);Bacteroidia(100);Bacteroidales(100);Bacteroidales_unclassified(100);Bacteroidales_unclassified(100);	0	0	0	0	0	0	0	0	0	0	0	0	0	0	0	0.506956	0	0	0	0	0	0	0	0	0	0	-0.528146	0	0	0	0	0	0	0.540897	0	0	0	0	0	0	0.503126	0.502053	0	0	0	0	0	0
Otu0007	Bacteria(100);Firmicutes(100);Bacilli(100);Lactobacillales(100);Lactobacillaceae(100);Lactobacillus(100);	0.666893	0.627821	0.675278	0	-0.501581	0.603545	0	0.660364	0.597584	0.638314	-0.539056	-0.623662	0	0.676519	-0.506077	-0.710322	-0.508669	-0.573409	-0.687567	0.629257	0.671233	-0.563855	-0.522114	-0.516964	0	0.665222	0.740013	0.574978	-0.54179	0.655013	-0.673774	0.683098	0.650907	-0.757878	0.594803	0	0.673675	-0.605208	0.579385	0.569256	-0.704956	-0.703451	0.553928	0	-0.613717	-0.542529	-0.517513	-0.677771
Otu0011	Bacteria(100);Bacteroidetes(100);Bacteroidia(100);Bacteroidales(100);Prevotellaceae(100);Prevotella(100);	0.716025	0.674074	0.725027	0.533299	-0.538533	0.648009	-0.500572	0.709014	0.641609	0.68534	-0.578769	-0.669609	-0.502349	0.726359	-0.543361	-0.762652	-0.546143	-0.615653	-0.738222	0.675615	0.720684	-0.605395	-0.56058	-0.55505	0.517187	0.71423	0.794531	0.617338	-0.581704	0.703269	-0.723412	0.733423	0.69886	-0.813712	0.638623	-0.505631	0.723305	-0.649795	0.62207	0.611194	-0.756891	-0.755276	0.594737	-0.526018	-0.658931	-0.582498	-0.555639	-0.727703
Otu0013	Bacteria(100);Firmicutes(100);Clostridia(100);Clostridiales(100);Ruminococcaceae(100);Faecalibacterium(100);	0.523896	0	0.530483	0	0	0	0	0.518767	0	0.501445	0	0	0	0.531457	0	-0.558013	0	0	-0.540137	0	0.527305	0	0	0	0	0.522583	0.581337	0	0	0.514563	-0.529302	0.536626	0.511338	-0.595372	0	0	0.529223	0	0	0	-0.553797	-0.552615	0	0	0	0	0	-0.532441
Otu0017	Bacteria(100);Firmicutes(100);Bacilli(100);Lactobacillales(100);Lactobacillaceae(100);Limosilactobacillus(100);	0.676289	0.636667	0.684792	0.503704	-0.508648	0.612048	0	0.669667	0.606003	0.647307	-0.54665	-0.632449	0	0.68605	-0.513207	-0.720329	-0.515835	-0.581488	-0.697255	0.638122	0.68069	-0.571799	-0.529471	-0.524248	0	0.674594	0.750439	0.583079	-0.549423	0.664241	-0.683267	0.692722	0.660077	-0.768556	0.603183	0	0.683166	-0.613735	0.587548	0.577276	-0.714888	-0.713362	0.561733	0	-0.622364	-0.550173	-0.524804	-0.68732
Otu0019	Bacteria(100);Firmicutes(100);Bacilli(100);Lactobacillales(100);Lactobacillaceae(100);Lactobacillus(100);	0.712157	0.670434	0.721112	0.530419	-0.535625	0.644509	0	0.705184	0.638143	0.681638	-0.575643	-0.665992	0	0.722436	-0.540426	-0.758533	-0.543194	-0.612328	-0.734235	0.671966	0.716792	-0.602125	-0.557552	-0.552052	0.514393	0.710372	0.79024	0.614003	-0.578562	0.699471	-0.719505	0.729462	0.695086	-0.809317	0.635174	-0.5029	0.719399	-0.646285	0.61871	0.607893	-0.752803	-0.751197	0.591525	-0.523177	-0.655372	-0.579352	-0.552638	-0.723773
Otu0021	Bacteria(100);Firmicutes(100);Negativicutes(100);Acidaminococcales(100);Acidaminococcaceae(100);Phascolarctobacterium(100);	0.650562	0.612447	0.658742	0	0	0.588764	0	0.644192	0.58295	0.622683	-0.525855	-0.608389	0	0.659951	0	-0.692927	0	-0.559367	-0.67073	0.613847	0.654796	-0.550046	-0.509329	-0.504305	0	0.648931	0.721891	0.560897	-0.528522	0.638973	-0.657274	0.66637	0.634967	-0.739318	0.580237	0	0.657177	-0.590387	0.565197	0.555316	-0.687692	-0.686225	0.540363	0	-0.598688	-0.529243	-0.50484	-0.661173
Otu0025	Bacteria(100);Bacteroidetes(100);Bacteroidia(100);Bacteroidales(100);Muribaculaceae(100);Duncaniella(100);	0.722067	0.679763	0.731146	0.5378	-0.543078	0.653478	-0.504797	0.714997	0.647024	0.691124	-0.583653	-0.67526	-0.506589	0.732489	-0.547946	-0.769089	-0.550753	-0.620849	-0.744452	0.681317	0.726766	-0.610504	-0.565311	-0.559734	0.521551	0.720257	0.801236	0.622548	-0.586613	0.709204	-0.729518	0.739613	0.704758	-0.82058	0.644012	-0.509898	0.72941	-0.655278	0.62732	0.616352	-0.763279	-0.76165	0.599756	-0.530458	-0.664492	-0.587414	-0.560329	-0.733845
Otu0027	Bacteria(100);Firmicutes(100);Clostridia(100);Clostridiales(100);Lachnospiraceae(100);Blautia(100);	0.546034	0.514043	0.552899	0	0	0	0	0.540687	0	0.522634	0	-0.510637	0	0.553914	0	-0.581592	0	0	-0.562961	0.515218	0.549587	0	0	0	0	0.544665	0.605902	0	0	0.536306	-0.551668	0.559302	0.532944	-0.620529	0	0	0.551586	0	0	0	-0.577198	-0.575966	0	0	-0.502495	0	0	-0.55494
Otu0028	Bacteria(100);Bacteroidetes(100);Bacteroidia(100);Bacteroidales(100);Prevotellaceae(100);Prevotella(100);	0.71199	0.670276	0.720942	0.530294	-0.535499	0.644357	0	0.705018	0.637993	0.681478	-0.575507	-0.665835	0	0.722266	-0.540299	-0.758355	-0.543066	-0.612184	-0.734062	0.671808	0.716623	-0.601983	-0.557421	-0.551922	0.514272	0.710205	0.790054	0.613859	-0.578426	0.699306	-0.719336	0.72929	0.694922	-0.809127	0.635024	-0.502781	0.719229	-0.646133	0.618564	0.60775	-0.752626	-0.75102	0.591386	-0.523054	-0.655218	-0.579216	-0.552508	-0.723603
Otu0039	Bacteria(100);Bacteroidetes(100);Bacteroidia(100);Bacteroidales(100);Prevotellaceae(100);Prevotella(100);	0.712402	0.670664	0.72136	0.530601	-0.535809	0.644731	0	0.705427	0.638363	0.681873	-0.575841	-0.666221	0	0.722684	-0.540612	-0.758794	-0.543381	-0.612539	-0.734487	0.672197	0.717038	-0.602332	-0.557744	-0.552242	0.51457	0.710616	0.790512	0.614215	-0.578761	0.699711	-0.719753	0.729713	0.695325	-0.809596	0.635392	-0.503073	0.719646	-0.646507	0.618923	0.608102	-0.753062	-0.751455	0.591729	-0.523357	-0.655598	-0.579551	-0.552828	-0.724022
Otu0045	Bacteria(100);Firmicutes(100);Negativicutes(100);Veillonellales(100);Veillonellaceae(100);Megasphaera(100);	0.715932	0.673987	0.724934	0.533231	-0.538464	0.647925	-0.500508	0.708922	0.641526	0.685252	-0.578694	-0.669522	-0.502285	0.726265	-0.543291	-0.762554	-0.546073	-0.615574	-0.738127	0.675528	0.720591	-0.605317	-0.560507	-0.554979	0.51712	0.714138	0.794429	0.617258	-0.581629	0.703178	-0.723319	0.733329	0.69877	-0.813607	0.638541	-0.505566	0.723212	-0.649711	0.62199	0.611116	-0.756794	-0.755179	0.594661	-0.525951	-0.658846	-0.582423	-0.555568	-0.72761
Otu0047	Bacteria(100);Bacteroidetes(100);Bacteroidia(100);Bacteroidales(100);Prevotellaceae(100);Prevotella(100);	0.710609	0.668976	0.719543	0.529266	-0.53446	0.643107	0	0.703651	0.636756	0.680156	-0.574391	-0.664544	0	0.720865	-0.539251	-0.756884	-0.542013	-0.610997	-0.732638	0.670505	0.715233	-0.600816	-0.55634	-0.550852	0.513275	0.708827	0.788521	0.612668	-0.577304	0.69795	-0.717941	0.727876	0.693574	-0.807558	0.633792	-0.501806	0.717834	-0.64488	0.617365	0.606571	-0.751166	-0.749563	0.590239	-0.52204	-0.653947	-0.578092	-0.551437	-0.722199
Otu0051	Bacteria(100);Proteobacteria(100);Gammaproteobacteria(100);Aeromonadales(100);Succinivibrionaceae(100);Succinivibrio(100);	0.715384	0.673471	0.724379	0.532822	-0.538051	0.647429	-0.500124	0.708379	0.641035	0.684727	-0.578251	-0.669009	-0.5019	0.725709	-0.542874	-0.76197	-0.545655	-0.615103	-0.737561	0.675011	0.720039	-0.604853	-0.560078	-0.554553	0.516724	0.713591	0.79382	0.616785	-0.581184	0.70264	-0.722765	0.732767	0.698235	-0.812984	0.638051	-0.505178	0.722658	-0.649213	0.621513	0.610647	-0.756214	-0.7546	0.594205	-0.525548	-0.658341	-0.581977	-0.555142	-0.727052
Otu0052	Bacteria(100);Firmicutes(100);Clostridia(100);Clostridiales(100);Lachnospiraceae(100);Lachnospiraceae_unclassified(99);	0.581372	0.547311	0.588682	0	0	0.526147	0	0.57568	0.52095	0.556458	0	-0.543685	0	0.589763	0	-0.619231	0	0	-0.599395	0.548562	0.585155	0	0	0	0	0.579915	0.645115	0.501244	0	0.571015	-0.587371	0.595499	0.567436	-0.660689	0.518526	0	0.587284	-0.527597	0.505086	0	-0.614554	-0.613242	0	0	-0.535015	0	0	-0.590855
Otu0054	Bacteria(100);Firmicutes(100);Clostridia(100);Clostridiales(100);Lachnospiraceae(100);Blautia(100);	0	0	0	0	0	0	0	0	0	0	0	0	0	0	0	0	0	0	0	0	0	0	0	0	0	0	0	0	0	0	0	0	0	0.510026	0	0	0	0	0	0	0	0	0	0	0	0	0	0
Otu0056	Bacteria(100);Firmicutes(100);Erysipelotrichia(100);Erysipelotrichales(100);Erysipelotrichaceae(100);Faecalibacillus(100);	0	0	0	0	0	0	0	0	0	0	0	0	0	0	0	0	0	0	0	0	0	0	0	0	0	0	0	0	0	0	0	0	0	0	0	0	0	0	0	0	0	0	0	0	0	0	0	0
Otu0060	Bacteria(100);Firmicutes(100);Firmicutes_unclassified(100);Firmicutes_unclassified(100);Firmicutes_unclassified(100);Firmicutes_unclassified(100);	0	0	0	0	0	0	0	0	0	0	0	0	0	0	0	0	0	0	0	0	0	0	0	0	0	0	0	0	0	0	0	0	0	0.503728	0	0	0	0	0	0	0	0	0	0	0	0	0	0
Otu0061	Bacteria(100);Firmicutes(100);Clostridia(100);Clostridiales(100);Lachnospiraceae(100);Lachnospiraceae_unclassified(100);	0.630482	0.593543	0.638409	0	0	0.570592	0	0.624308	0.564956	0.603463	-0.509624	-0.589611	0	0.639581	0	-0.671539	0	-0.542102	-0.650027	0.5949	0.634585	-0.533069	0	0	0	0.628901	0.699609	0.543585	-0.512208	0.61925	-0.636987	0.645802	0.615368	-0.716499	0.562327	0	0.636893	-0.572164	0.547752	0.538175	-0.666466	-0.665044	0.523684	0	-0.580209	-0.512908	0	-0.640765
Otu0065	Bacteria(100);Firmicutes(100);Clostridia(100);Clostridiales(100);Ruminococcaceae(100);Ruminococcus(90);	0.596941	0.561967	0.604447	0	0	0.540237	0	0.591096	0.534901	0.57136	0	-0.558245	0	0.605557	0	-0.635814	0	-0.513263	-0.615447	0.563252	0.600826	-0.50471	0	0	0	0.595445	0.662391	0.514667	0	0.586307	-0.6031	0.611446	0.582632	-0.678382	0.532412	0	0.603011	-0.541726	0.518612	0.509545	-0.631011	-0.629664	0	0	-0.549343	0	0	-0.606678
Otu0066	Bacteria(100);Bacteroidetes(100);Bacteroidia(100);Bacteroidales(100);Bacteroidales_unclassified(100);Bacteroidales_unclassified(100);	0.719712	0.677546	0.728761	0.536046	-0.541307	0.651346	-0.50315	0.712665	0.644913	0.68887	-0.58175	-0.673057	-0.504936	0.7301	-0.546159	-0.76658	-0.548956	-0.618824	-0.742024	0.679095	0.724396	-0.608513	-0.563467	-0.557909	0.51985	0.717908	0.798623	0.620517	-0.5847	0.706891	-0.727138	0.737201	0.70246	-0.817903	0.641912	-0.508235	0.727031	-0.653141	0.625274	0.614342	-0.76079	-0.759166	0.5978	-0.528727	-0.662325	-0.585498	-0.558501	-0.731451
Otu0067	Bacteria(100);Firmicutes(100);Erysipelotrichia(100);Erysipelotrichales(100);Erysipelotrichaceae(100);Catenibacterium(100);	0.717049	0.675039	0.726065	0.534062	-0.539304	0.648936	-0.501289	0.710028	0.642527	0.686321	-0.579597	-0.670567	-0.503068	0.727398	-0.544138	-0.763744	-0.546925	-0.616534	-0.739278	0.676582	0.721716	-0.606261	-0.561382	-0.555844	0.517927	0.715252	0.795668	0.618221	-0.582537	0.704275	-0.724448	0.734473	0.69986	-0.814877	0.639537	-0.506354	0.72434	-0.650724	0.62296	0.612069	-0.757974	-0.756357	0.595588	-0.526771	-0.659874	-0.583332	-0.556434	-0.728745
Otu0072	Bacteria(100);Firmicutes(100);Negativicutes(100);Veillonellales(100);Veillonellaceae(100);Dialister(100);	0	0	0	0	0	0	0	0	0	0	0	0	0	0	0	0	0	0	0	0	0	0	0	0	0	0	0	0	0	0	0	0	0	0	0	0	0	0	0	0	0	0	0	0	0	0	0	0
Otu0082	Bacteria(100);Bacteroidetes(100);Bacteroidia(100);Bacteroidales(100);Prevotellaceae(100);Prevotella(100);	0.604458	0.569044	0.612058	0	0	0.54704	0	0.598539	0.541637	0.578554	0	-0.565274	0	0.613182	0	-0.643821	0	-0.519726	-0.623197	0.570345	0.608391	-0.511066	0	0	0	0.602943	0.670732	0.521148	0	0.59369	-0.610695	0.619146	0.589968	-0.686924	0.539116	0	0.610604	-0.548547	0.525143	0.515962	-0.638957	-0.637593	0.502069	0	-0.55626	0	0	-0.614317
Otu0084	Bacteria(100);Firmicutes(100);Clostridia(100);Clostridiales(100);Peptostreptococcaceae(100);Peptostreptococcaceae_unclassified(100);	0.680793	0.640907	0.689353	0.507058	-0.512035	0.616124	0	0.674127	0.610039	0.651618	-0.550291	-0.636661	0	0.690619	-0.516625	-0.725126	-0.519271	-0.58536	-0.701898	0.642372	0.685223	-0.575607	-0.532996	-0.527739	0	0.679086	0.755436	0.586962	-0.553082	0.668665	-0.687817	0.697335	0.664473	-0.773674	0.6072	0	0.687715	-0.617822	0.591461	0.581121	-0.719649	-0.718113	0.565473	-0.500136	-0.626508	-0.553837	-0.528299	-0.691897
Otu0087	Bacteria(100);Bacteroidetes(100);Bacteroidia(100);Bacteroidales(100);Prevotellaceae(100);Alloprevotella(100);	0.705019	0.663713	0.713883	0.525102	-0.530256	0.638048	0	0.698116	0.631747	0.674806	-0.569873	-0.659316	0	0.715194	-0.535009	-0.75093	-0.537749	-0.60619	-0.726875	0.665231	0.709607	-0.596089	-0.551963	-0.546519	0.509237	0.703251	0.782318	0.607849	-0.572763	0.692459	-0.712293	0.72215	0.688118	-0.801205	0.628807	0	0.712188	-0.639807	0.612508	0.6018	-0.745257	-0.743667	0.585596	-0.517933	-0.648803	-0.573545	-0.547099	-0.716518
Otu0089	Bacteria(100);Firmicutes(100);Clostridia(100);Clostridiales(100);Lachnospiraceae(100);Blautia(100);	0	0	0	0	0	0	0	0	0	0	0	0	0	0	0	0.504547	0	0	0	0	0	0	0	0	0	0	-0.525637	0	0	0	0	0	0	0.538327	0	0	0	0	0	0	0.500736	0	0	0	0	0	0	0
Otu0091	Bacteria(100);Bacteroidetes(100);Bacteroidia(100);Bacteroidales(100);Bacteroidales_unclassified(94);Bacteroidales_unclassified(94);	0.713833	0.672011	0.722808	0.531667	-0.536885	0.646026	0	0.706844	0.639645	0.683242	-0.576998	-0.667559	-0.500812	0.724136	-0.541698	-0.760318	-0.544472	-0.613769	-0.735963	0.673548	0.718479	-0.603542	-0.558864	-0.553351	0.515604	0.712044	0.792099	0.615448	-0.579924	0.701117	-0.721198	0.731179	0.696722	-0.811222	0.636668	-0.504083	0.721092	-0.647806	0.620166	0.609324	-0.754575	-0.752964	0.592917	-0.524408	-0.656914	-0.580716	-0.553939	-0.725476
Otu0092	Bacteria(100);Proteobacteria(100);Gammaproteobacteria(100);Aeromonadales(100);Succinivibrionaceae(100);Succinivibrio(100);	0.719742	0.677574	0.728791	0.536068	-0.541329	0.651373	-0.503171	0.712695	0.64494	0.688898	-0.581774	-0.673085	-0.504957	0.73013	-0.546181	-0.766612	-0.548979	-0.61885	-0.742054	0.679123	0.724426	-0.608538	-0.56349	-0.557932	0.519872	0.717938	0.798656	0.620543	-0.584724	0.70692	-0.727168	0.737231	0.702489	-0.817937	0.641938	-0.508256	0.72706	-0.653168	0.625299	0.614367	-0.760821	-0.759197	0.597825	-0.528749	-0.662352	-0.585522	-0.558524	-0.731481
Otu0103	Bacteria(100);Firmicutes(100);Clostridia(100);Clostridiales(100);Ruminococcaceae(100);Ruminococcaceae_unclassified(81);	0.518524	0	0.525044	0	0	0	0	0.513447	0	0	0	0	0	0.526008	0	-0.552291	0	0	-0.534599	0	0.521899	0	0	0	0	0.517224	0.575376	0	0	0.509287	-0.523874	0.531124	0.506095	-0.589267	0	0	0.523797	0	0	0	-0.548119	-0.546949	0	0	0	0	0	-0.526982
Otu0106	Bacteria(100);Firmicutes(100);Clostridia(100);Clostridiales(100);Lachnospiraceae(100);Anaerobutyricum(100);	0	0	0	0	0	0	0	0	0	0	0	0	0	0	0	0	0	0	0	0	0	0	0	0	0	0	0.507619	0	0	0	0	0	0	-0.519874	0	0	0	0	0	0	0	0	0	0	0	0	0	0
Otu0107	Bacteria(100);Firmicutes(100);Negativicutes(100);Veillonellales(100);Veillonellaceae(100);Megasphaera(100);	0.710988	0.669333	0.719927	0.529548	-0.534745	0.643451	0	0.704026	0.637096	0.680519	-0.574698	-0.664898	0	0.72125	-0.539539	-0.757288	-0.542302	-0.611323	-0.733029	0.670863	0.715615	-0.601136	-0.556636	-0.551146	0.513549	0.709206	0.788942	0.612995	-0.577612	0.698322	-0.718324	0.728264	0.693945	-0.807988	0.634131	-0.502074	0.718218	-0.645224	0.617694	0.606895	-0.751567	-0.749963	0.590554	-0.522318	-0.654296	-0.578401	-0.551731	-0.722585
Otu0108	Bacteria(100);Bacteroidetes(100);Bacteroidia(100);Bacteroidales(100);Prevotellaceae(100);Paraprevotella(100);	0	0	-0.504451	0	0	0	0	0	0	0	0	0	0	-0.505377	0	0.530629	0	0	0.513631	0	-0.501429	0	0	0	0	0	-0.552809	0	0	0	0.503327	-0.510293	0	0.566155	0	0	-0.503253	0	0	0	0.526621	0.525497	0	0	0	0	0	0.506313
Otu0114	Bacteria(100);Firmicutes(100);Clostridia(100);Clostridiales(100);Clostridiales_unclassified(100);Clostridiales_unclassified(100);	0	0	0	0	0	0	0	0	0	0	0	0	0	0	0	-0.514734	0	0	0	0	0	0	0	0	0	0	0.536249	0	0	0	0	0	0	-0.549195	0	0	0	0	0	0	-0.510845	-0.509755	0	0	0	0	0	0
Otu0117	Bacteria(100);Bacteroidetes(100);Bacteroidia(100);Bacteroidales(100);Prevotellaceae(100);Prevotella(100);	0.712212	0.670485	0.721167	0.53046	-0.535666	0.644559	0	0.705239	0.638193	0.681691	-0.575687	-0.666043	0	0.722492	-0.540468	-0.758592	-0.543236	-0.612376	-0.734291	0.672018	0.716847	-0.602172	-0.557595	-0.552095	0.514433	0.710427	0.790301	0.614051	-0.578607	0.699525	-0.719561	0.729519	0.69514	-0.80938	0.635223	-0.502939	0.719454	-0.646335	0.618758	0.60794	-0.752862	-0.751255	0.591571	-0.523218	-0.655423	-0.579397	-0.552681	-0.723829
Otu0123	Bacteria(100);Proteobacteria(100);Deltaproteobacteria(100);Desulfovibrionales(100);Desulfovibrionaceae(100);Desulfovibrio(100);	0	0	0	0	0	0	0	0	0	0	0	0	0	0	0	-0.520865	0	0	-0.50418	0	0	0	0	0	0	0	0.542637	0	0	0	0	0.500902	0	-0.555737	0	0	0	0	0	0	-0.51693	-0.515827	0	0	0	0	0	0
Otu0129	Bacteria(100);Actinobacteria(100);Coriobacteriia(100);Coriobacteriales(100);Coriobacteriaceae(100);Collinsella(100);	0.528155	0	0.534795	0	0	0	0	0.522983	0	0.505521	0	0	0	0.535777	0	-0.562548	0	0	-0.544528	0	0.531592	0	0	0	0	0.526831	0.586062	0	0	0.518746	-0.533604	0.540988	0.515494	-0.600211	0	0	0.533525	0	0	0	-0.558299	-0.557107	0	0	0	0	0	-0.536769
Otu0130	Bacteria(100);Bacteroidetes(100);Bacteroidetes_unclassified(100);Bacteroidetes_unclassified(100);Bacteroidetes_unclassified(100);Bacteroidetes_unclassified(100);	0.713362	0.671568	0.722332	0.531317	-0.536531	0.6456	0	0.706378	0.639223	0.682792	-0.576617	-0.667119	-0.500482	0.723658	-0.54134	-0.759817	-0.544113	-0.613365	-0.735477	0.673103	0.718005	-0.603144	-0.558495	-0.552986	0.515264	0.711574	0.791577	0.615042	-0.579541	0.700654	-0.720723	0.730697	0.696262	-0.810687	0.636248	-0.503751	0.720616	-0.647379	0.619757	0.608922	-0.754077	-0.752468	0.592526	-0.524063	-0.656481	-0.580333	-0.553574	-0.724998
Otu0135	Bacteria(100);Bacteroidetes(100);Bacteroidia(100);Bacteroidales(100);Prevotellaceae(100);Prevotella(100);	0.683559	0.643511	0.692154	0.509119	-0.514115	0.618627	0	0.676866	0.612517	0.654266	-0.552527	-0.639248	0	0.693425	-0.518724	-0.728073	-0.521381	-0.587739	-0.70475	0.644982	0.688007	-0.577945	-0.535162	-0.529883	0	0.681846	0.758506	0.589347	-0.555329	0.671382	-0.690612	0.700169	0.667173	-0.776817	0.609667	0	0.69051	-0.620332	0.593864	0.583482	-0.722573	-0.721031	0.567771	-0.502168	-0.629054	-0.556087	-0.530446	-0.694708
Otu0137	Bacteria(100);Bacteroidetes(100);Bacteroidia(100);Bacteroidales(100);Bacteroidales_unclassified(100);Bacteroidales_unclassified(100);	0.701859	0.660739	0.710684	0.522749	-0.527879	0.635189	0	0.694987	0.628915	0.671781	-0.567319	-0.656361	0	0.711989	-0.532611	-0.747564	-0.535339	-0.603474	-0.723617	0.662249	0.706426	-0.593418	-0.549489	-0.544069	0.506955	0.7001	0.778812	0.605124	-0.570196	0.689356	-0.709101	0.718914	0.685034	-0.797614	0.625989	0	0.708996	-0.636939	0.609763	0.599103	-0.741917	-0.740334	0.582971	-0.515612	-0.645895	-0.570974	-0.544647	-0.713307
Otu0140	Bacteria(100);Firmicutes(99);Firmicutes_unclassified(99);Firmicutes_unclassified(99);Firmicutes_unclassified(99);Firmicutes_unclassified(99);	0	0	0	0	0	0	0	0	0	0	0	0	0	0	0	0	0	0	0	0	0	0	0	0	0	0	0	0	0	0	0	0	0	0.505983	0	0	0	0	0	0	0	0	0	0	0	0	0	0
Otu0153	Bacteria(100);Firmicutes(100);Clostridia(100);Clostridiales(100);Clostridiales_unclassified(100);Clostridiales_unclassified(100);	0.605356	0.56989	0.612968	0	0	0.547853	0	0.599429	0.542442	0.579414	0	-0.566114	0	0.614093	0	-0.644778	0	-0.520499	-0.624123	0.571193	0.609296	-0.511826	0	0	0	0.603839	0.671729	0.521922	0	0.594572	-0.611602	0.620066	0.590845	-0.687946	0.539918	0	0.611512	-0.549363	0.525923	0.516729	-0.639907	-0.638541	0.502815	0	-0.557087	0	0	-0.61523
Otu0159	Bacteria(100);Bacteroidetes(100);Bacteroidia(100);Bacteroidales(100);Bacteroidales_unclassified(100);Bacteroidales_unclassified(100);	0.683747	0.643688	0.692344	0.509259	-0.514257	0.618798	0	0.677052	0.612686	0.654446	-0.552679	-0.639424	0	0.693616	-0.518867	-0.728273	-0.521524	-0.587901	-0.704944	0.64516	0.688197	-0.578105	-0.53531	-0.530029	0	0.682033	0.758715	0.589509	-0.555482	0.671567	-0.690802	0.700362	0.667357	-0.777031	0.609835	0	0.6907	-0.620503	0.594028	0.583642	-0.722772	-0.721229	0.567927	-0.502306	-0.629227	-0.55624	-0.530592	-0.6949
Otu0160	Bacteria(100);Firmicutes(100);Negativicutes(100);Selenomonadales(100);Selenomonadaceae(100);Anaerovibrio(100);	0.703733	0.662503	0.712582	0.524145	-0.529289	0.636885	0	0.696843	0.630595	0.673575	-0.568834	-0.658114	0	0.71389	-0.534033	-0.749561	-0.536768	-0.605085	-0.72555	0.664018	0.708313	-0.595003	-0.550957	-0.545522	0.508309	0.701969	0.780892	0.60674	-0.571719	0.691197	-0.710994	0.720833	0.686864	-0.799744	0.62766	0	0.710889	-0.63864	0.611391	0.600702	-0.743899	-0.742311	0.584528	-0.516989	-0.64762	-0.572499	-0.546101	-0.715212
Otu0162	Bacteria(100);Bacteroidetes(100);Bacteroidia(100);Bacteroidales(100);Prevotellaceae(100);Prevotellaceae_unclassified(100);	0.696988	0.656153	0.705751	0.519121	-0.524216	0.630781	0	0.690164	0.624551	0.667119	-0.563381	-0.651806	0	0.707048	-0.528915	-0.742376	-0.531623	-0.599285	-0.718595	0.657653	0.701524	-0.589299	-0.545676	-0.540293	0.503436	0.695241	0.773407	0.600925	-0.566239	0.684572	-0.704179	0.713924	0.68028	-0.792078	0.621644	0	0.704075	-0.632519	0.605531	0.594945	-0.736768	-0.735196	0.578925	-0.512033	-0.641412	-0.567012	-0.540867	-0.708356
Otu0163	Bacteria(100);Spirochaetes(100);Spirochaetia(100);Spirochaetales(100);Spirochaetaceae(100);Treponema(100);	0.684265	0.644176	0.692869	0.509645	-0.514647	0.619266	0	0.677565	0.61315	0.654942	-0.553098	-0.639908	0	0.694141	-0.51926	-0.728825	-0.521919	-0.588346	-0.705478	0.645648	0.688718	-0.578543	-0.535715	-0.530431	0	0.68255	0.759289	0.589956	-0.555903	0.672076	-0.691325	0.700892	0.667862	-0.77762	0.610297	0	0.691223	-0.620973	0.594478	0.584085	-0.723319	-0.721776	0.568358	-0.502687	-0.629704	-0.556662	-0.530994	-0.695426
Otu0167	Bacteria(100);Bacteria_unclassified(100);Bacteria_unclassified(100);Bacteria_unclassified(100);Bacteria_unclassified(100);Bacteria_unclassified(100);	0.688862	0.648503	0.697524	0.513069	-0.518104	0.623427	0	0.682118	0.61727	0.659342	-0.556813	-0.644207	0	0.698805	-0.522748	-0.733722	-0.525426	-0.592299	-0.710218	0.649986	0.693345	-0.582429	-0.539314	-0.533994	0	0.687136	0.764391	0.593919	-0.559637	0.676591	-0.69597	0.705601	0.672349	-0.782844	0.614397	0	0.695867	-0.625145	0.598472	0.588009	-0.728179	-0.726625	0.572176	-0.506064	-0.633935	-0.560401	-0.534561	-0.700098
Otu0168	Bacteria(100);Firmicutes(100);Clostridia(100);Clostridiales(100);Ruminococcaceae(100);Oscillibacter(88);	0	0	0	0	0	0	0	0	0	0	0	0	0	0	0	0	0	0	0	0	0	0	0	0	0	0	0	0	0	0	0	0	0	0	0	0	0	0	0	0	0	0	0	0	0	0	0	0
Otu0175	Bacteria(100);Bacteroidetes(100);Bacteroidia(100);Bacteroidales(100);Prevotellaceae(100);Prevotella(100);	0.58469	0.550435	0.592042	0	0	0.52915	0	0.578966	0.523924	0.559634	0	-0.546788	0	0.593129	0	-0.622766	0	-0.50273	-0.602816	0.551693	0.588495	0	0	0	0	0.583225	0.648797	0.504105	0	0.574275	-0.590723	0.598898	0.570675	-0.66446	0.521486	0	0.590636	-0.530608	0.507969	0	-0.618061	-0.616742	0	0	-0.538069	0	0	-0.594227
Otu0184	Bacteria(100);Bacteroidetes(100);Bacteroidia(100);Bacteroidales(100);Bacteroidales_unclassified(100);Bacteroidales_unclassified(100);	0.675112	0.635559	0.683601	0.502827	-0.507762	0.610983	0	0.668502	0.604948	0.646181	-0.545699	-0.631348	0	0.684856	-0.512314	-0.719076	-0.514938	-0.580476	-0.696041	0.637012	0.679506	-0.570804	-0.528549	-0.523335	0	0.67342	0.749133	0.582064	-0.548467	0.663085	-0.682078	0.691517	0.658929	-0.767218	0.602133	0	0.681977	-0.612666	0.586526	0.576272	-0.713644	-0.712121	0.560755	0	-0.621281	-0.549215	-0.523891	-0.686124
Otu0186	Bacteria(100);Spirochaetes(100);Spirochaetia(100);Spirochaetales(100);Spirochaetaceae(100);Treponema(100);	0.688318	0.647991	0.696973	0.512664	-0.517695	0.622935	0	0.681579	0.616782	0.658821	-0.556374	-0.643699	0	0.698253	-0.522336	-0.733142	-0.525011	-0.591831	-0.709657	0.649473	0.692798	-0.58197	-0.538888	-0.533573	0	0.686593	0.763787	0.59345	-0.559196	0.676057	-0.695421	0.705044	0.671819	-0.782226	0.613912	0	0.695318	-0.624651	0.597999	0.587544	-0.727604	-0.726051	0.571724	-0.505664	-0.633434	-0.559959	-0.534139	-0.699545
Otu0192	Bacteria(100);Bacteroidetes(100);Bacteroidia(100);Bacteroidales(100);Bacteroidales_unclassified(100);Bacteroidales_unclassified(100);	0.717635	0.67559	0.726658	0.534499	-0.539744	0.649466	-0.501698	0.710608	0.643052	0.686881	-0.580071	-0.671114	-0.503479	0.727992	-0.544583	-0.764368	-0.547372	-0.617038	-0.739882	0.677135	0.722305	-0.606756	-0.56184	-0.556298	0.51835	0.715836	0.796318	0.618726	-0.583012	0.704851	-0.725039	0.735073	0.700432	-0.815542	0.640059	-0.506768	0.724932	-0.651256	0.623469	0.612569	-0.758594	-0.756974	0.596075	-0.527201	-0.660413	-0.583808	-0.556889	-0.72934
Otu0195	Bacteria(100);Campilobacterota(100);Campylobacteria(100);Campylobacterales(100);Campylobacteraceae(100);Campylobacter(100);	0.675223	0.635663	0.683712	0.50291	-0.507845	0.611083	0	0.668611	0.605047	0.646286	-0.545788	-0.631452	0	0.684968	-0.512398	-0.719193	-0.515022	-0.580571	-0.696155	0.637116	0.679617	-0.570897	-0.528636	-0.523421	0	0.67353	0.749255	0.582159	-0.548556	0.663194	-0.682189	0.69163	0.659037	-0.767344	0.602231	0	0.682088	-0.612767	0.586622	0.576366	-0.713761	-0.712237	0.560847	0	-0.621382	-0.549305	-0.523977	-0.686236
Otu0199	Bacteria(100);Bacteroidetes(100);Bacteroidetes_unclassified(100);Bacteroidetes_unclassified(100);Bacteroidetes_unclassified(100);Bacteroidetes_unclassified(100);	0.687915	0.647611	0.696564	0.512363	-0.517391	0.622569	0	0.681179	0.61642	0.658435	-0.556047	-0.643321	0	0.697843	-0.522029	-0.732712	-0.524703	-0.591484	-0.709241	0.649092	0.692391	-0.581628	-0.538572	-0.53326	0	0.68619	0.763339	0.593102	-0.558867	0.67566	-0.695013	0.70463	0.671424	-0.781767	0.613552	0	0.69491	-0.624285	0.597648	0.5872	-0.727177	-0.725625	0.571389	-0.505368	-0.633063	-0.55963	-0.533826	-0.699135
Otu0202	Bacteria(100);Bacteroidetes(100);Bacteroidia(100);Bacteroidales(100);Muribaculaceae(100);Muribaculaceae_unclassified(100);	0.693453	0.652825	0.702172	0.516488	-0.521557	0.627581	0	0.686663	0.621383	0.663735	-0.560524	-0.6485	0	0.703461	-0.526232	-0.738611	-0.528927	-0.596246	-0.71495	0.654317	0.697965	-0.58631	-0.542908	-0.537553	0.500883	0.691714	0.769484	0.597877	-0.563367	0.681099	-0.700608	0.710303	0.67683	-0.788061	0.618491	0	0.700504	-0.629311	0.60246	0.591927	-0.733031	-0.731467	0.575989	-0.509436	-0.638159	-0.564136	-0.538123	-0.704763
Otu0205	Bacteria(100);Bacteroidetes(100);Bacteroidia(100);Bacteroidales(100);Prevotellaceae(100);Prevotella(100);	0.644431	0.606675	0.652534	0	0	0.583216	0	0.638121	0.577456	0.616814	-0.520899	-0.602656	0	0.653732	0	-0.686397	0	-0.554096	-0.664409	0.608062	0.648625	-0.544863	-0.504529	0	0	0.642815	0.715088	0.555611	-0.523541	0.632951	-0.65108	0.66009	0.628983	-0.732351	0.574768	0	0.650984	-0.584823	0.55987	0.550082	-0.681212	-0.679758	0.535271	0	-0.593046	-0.524256	-0.500082	-0.654942
Otu0209	Bacteria(100);Firmicutes(100);Firmicutes_unclassified(100);Firmicutes_unclassified(100);Firmicutes_unclassified(100);Firmicutes_unclassified(100);	0.714634	0.672765	0.723619	0.532263	-0.537487	0.64675	0	0.707637	0.640362	0.684009	-0.577645	-0.668308	-0.501373	0.724948	-0.542305	-0.761171	-0.545083	-0.614458	-0.736788	0.674303	0.719284	-0.604219	-0.559491	-0.553972	0.516182	0.712842	0.792988	0.616138	-0.580574	0.701903	-0.722007	0.731999	0.697503	-0.812132	0.637382	-0.504648	0.7219	-0.648532	0.620861	0.610007	-0.755421	-0.753809	0.593582	-0.524997	-0.657651	-0.581367	-0.55456	-0.72629
Otu0212	Bacteria(100);Bacteroidetes(100);Bacteroidia(100);Bacteroidales(100);Bacteroidales_unclassified(100);Bacteroidales_unclassified(100);	0.678507	0.638755	0.687038	0.505356	-0.510316	0.614055	0	0.671864	0.607991	0.64943	-0.548443	-0.634523	0	0.6883	-0.51489	-0.722692	-0.517527	-0.583395	-0.699542	0.640215	0.682923	-0.573674	-0.531207	-0.525967	0	0.676806	0.7529	0.584991	-0.551225	0.66642	-0.685508	0.694994	0.662242	-0.771077	0.605161	0	0.685407	-0.615748	0.589475	0.57917	-0.717233	-0.715702	0.563575	0	-0.624405	-0.551977	-0.526526	-0.689574
Otu0213	Bacteria(100);Firmicutes(100);Clostridia(100);Clostridiales(100);Lachnospiraceae(100);Coprococcus(100);	0	0	0	0	0	0	0	0	0	0	0	0	0	0	0	-0.511355	0	0	0	0	0	0	0	0	0	0	0.532729	0	0	0	0	0	0	-0.54559	0	0	0	0	0	0	-0.507492	-0.506409	0	0	0	0	0	0
Otu0214	Bacteria(100);Fusobacteria(100);Fusobacteriia(100);Fusobacteriales(100);Fusobacteriaceae(100);Fusobacterium(100);	0.680638	0.640761	0.689196	0.506943	-0.511919	0.615984	0	0.673974	0.6099	0.65147	-0.550166	-0.636516	0	0.690462	-0.516507	-0.724962	-0.519153	-0.585228	-0.701739	0.642226	0.685068	-0.575476	-0.532876	-0.527619	0	0.678932	0.755265	0.586828	-0.552956	0.668513	-0.687661	0.697177	0.664322	-0.773498	0.607062	0	0.687559	-0.617681	0.591327	0.580989	-0.719485	-0.71795	0.565345	-0.500022	-0.626366	-0.553711	-0.528179	-0.69174
Otu0218	Bacteria(100);Firmicutes(100);Clostridia(100);Clostridiales(100);Ruminococcaceae(100);Ruminococcaceae_unclassified(100);	0.701496	0.660397	0.710317	0.522479	-0.527606	0.634861	0	0.694628	0.62859	0.671434	-0.567026	-0.656022	0	0.711621	-0.532336	-0.747178	-0.535062	-0.603162	-0.723243	0.661907	0.706061	-0.593111	-0.549205	-0.543788	0.506693	0.699738	0.77841	0.604812	-0.569901	0.689	-0.708734	0.718542	0.68468	-0.797202	0.625665	0	0.708629	-0.63661	0.609448	0.598793	-0.741534	-0.739951	0.58267	-0.515345	-0.645561	-0.570679	-0.544365	-0.712938
Otu0221	Bacteria(100);Campilobacterota(100);Campylobacteria(100);Campylobacterales(100);Helicobacteraceae(100);Helicobacter(100);	0.693776	0.653129	0.702499	0.516728	-0.5218	0.627873	0	0.686983	0.621672	0.664045	-0.560785	-0.648802	0	0.703789	-0.526477	-0.738955	-0.529173	-0.596523	-0.715283	0.654622	0.698291	-0.586584	-0.543161	-0.537803	0.501116	0.692037	0.769843	0.598155	-0.563629	0.681417	-0.700934	0.710634	0.677145	-0.788428	0.618779	0	0.70083	-0.629604	0.60274	0.592203	-0.733373	-0.731807	0.576257	-0.509674	-0.638456	-0.564398	-0.538374	-0.705092
Otu0222	Bacteria(100);Firmicutes(100);Clostridia(100);Clostridiales(100);Ruminococcaceae(100);Ruminococcaceae_unclassified(100);	0.616425	0.58031	0.624176	0	0	0.557871	0	0.61039	0.552361	0.590009	0	-0.576466	0	0.625322	0	-0.656567	0	-0.530016	-0.635535	0.581637	0.620437	-0.521184	0	0	0	0.61488	0.684012	0.531466	-0.500789	0.605444	-0.622786	0.631404	0.601649	-0.700525	0.54979	0	0.622694	-0.559408	0.53554	0.526177	-0.651608	-0.650217	0.512009	0	-0.567274	-0.501473	0	-0.62648
Otu0225	Bacteria(100);Bacteroidetes(100);Bacteroidia(100);Bacteroidales(100);Prevotellaceae(100);Prevotella(100);	0.687259	0.646994	0.6959	0.511874	-0.516898	0.621975	0	0.68053	0.615833	0.657807	-0.555517	-0.642707	0	0.697178	-0.521531	-0.732013	-0.524203	-0.59092	-0.708564	0.648473	0.691731	-0.581073	-0.538059	-0.532751	0	0.685536	0.762611	0.592536	-0.558335	0.675016	-0.69435	0.703959	0.670784	-0.781022	0.612967	0	0.694247	-0.623689	0.597079	0.58664	-0.726484	-0.724933	0.570844	-0.504886	-0.632459	-0.559097	-0.533317	-0.698468
Otu0233	Bacteria(100);Firmicutes(100);Clostridia(100);Clostridiales(100);Ruminococcaceae(100);Ruminococcaceae_unclassified(100);	0.537067	0.505601	0.54382	0	0	0	0	0.531808	0	0.514051	0	-0.502252	0	0.544818	0	-0.572041	0	0	-0.553716	0.506757	0.540562	0	0	0	0	0.535721	0.595952	0	0	0.527499	-0.542608	0.550117	0.524193	-0.610339	0	0	0.542528	0	0	0	-0.56772	-0.566508	0	0	0	0	0	-0.545827
Otu0235	Bacteria(100);Bacteroidetes(100);Bacteroidia(100);Bacteroidales(100);Prevotellaceae(100);Prevotellamassilia(100);	0.709125	0.667579	0.718041	0.52816	-0.533344	0.641764	0	0.702181	0.635426	0.678736	-0.573192	-0.663156	0	0.719359	-0.538125	-0.755303	-0.540881	-0.609721	-0.731108	0.669105	0.713739	-0.599561	-0.555178	-0.549701	0.512203	0.707347	0.786875	0.611389	-0.576099	0.696492	-0.716441	0.726356	0.692126	-0.805871	0.632469	-0.500758	0.716335	-0.643533	0.616075	0.605305	-0.749598	-0.747998	0.589006	-0.520949	-0.652581	-0.576885	-0.550285	-0.720691
Otu0238	Bacteria(100);Bacteroidetes(100);Bacteroidia(100);Bacteroidales(100);Prevotellaceae(100);Prevotella(57);	0.655779	0.617358	0.664024	0	0	0.593486	0	0.649358	0.587624	0.627676	-0.530072	-0.613268	0	0.665244	0	-0.698484	-0.500191	-0.563853	-0.676109	0.61877	0.660046	-0.554457	-0.513413	-0.508349	0	0.654135	0.72768	0.565395	-0.53276	0.644097	-0.662545	0.671714	0.640059	-0.745247	0.58489	0	0.662447	-0.595121	0.569729	0.559769	-0.693207	-0.691728	0.544697	0	-0.603489	-0.533487	-0.508888	-0.666475
Otu0241	Bacteria(100);Proteobacteria(100);Proteobacteria_unclassified(89);Proteobacteria_unclassified(89);Proteobacteria_unclassified(89);Proteobacteria_unclassified(89);	0.711348	0.669671	0.720292	0.529816	-0.535016	0.643776	0	0.704383	0.637418	0.680864	-0.574989	-0.665235	0	0.721615	-0.539812	-0.757671	-0.542576	-0.611632	-0.7334	0.671203	0.715977	-0.601441	-0.556918	-0.551425	0.513809	0.709565	0.789341	0.613305	-0.577905	0.698676	-0.718688	0.728633	0.694296	-0.808398	0.634452	-0.502328	0.718581	-0.64555	0.618007	0.607202	-0.751948	-0.750343	0.590853	-0.522583	-0.654627	-0.578694	-0.55201	-0.72295
Otu0242	Bacteria(100);Firmicutes(100);Clostridia(100);Clostridiales(100);Clostridiales_unclassified(100);Clostridiales_unclassified(100);	0	0	0	0	0	0	0	0	0	0	0	0	0	0	0	0	0	0	0	0	0	0	0	0	0	0	0	0	0	0	0	0	0	0	0	0	0	0	0	0	0	0	0	0	0	0	0	0
Otu0244	Bacteria(100);Bacteroidetes(100);Bacteroidia(100);Bacteroidales(100);Bacteroidales_unclassified(97);Bacteroidales_unclassified(97);	-0.500681	0	-0.506976	0	0	0	0	0	0	0	0	0	0	-0.507907	0	0.533285	0	0	0.516202	0	-0.503939	0	0	0	0	0	-0.555577	0	0	0	0.505847	-0.512847	0	0.568989	0	0	-0.505772	0	0	0	0.529257	0.528127	0	0	0	0	0	0.508847
Otu0249	Bacteria(100);Bacteroidetes(100);Bacteroidia(100);Bacteroidales(100);Prevotellaceae(100);Prevotella(100);	0.670556	0.631269	0.678987	0	-0.504336	0.606859	0	0.66399	0.600866	0.64182	-0.542016	-0.627087	0	0.680234	-0.508856	-0.714223	-0.511463	-0.576559	-0.691344	0.632713	0.67492	-0.566951	-0.524982	-0.519804	0	0.668875	0.744077	0.578136	-0.544765	0.65861	-0.677475	0.68685	0.654482	-0.76204	0.598069	0	0.677374	-0.608532	0.582567	0.572382	-0.708828	-0.707315	0.55697	0	-0.617088	-0.545509	-0.520355	-0.681493
Otu0251	Bacteria(100);Bacteroidetes(100);Bacteroidia(100);Bacteroidales(100);Prevotellaceae(100);Prevotella(100);	0.696602	0.655789	0.70536	0.518833	-0.523925	0.630431	0	0.689781	0.624205	0.666749	-0.563069	-0.651445	0	0.706656	-0.528622	-0.741965	-0.531329	-0.598953	-0.718197	0.657289	0.701135	-0.588973	-0.545373	-0.539994	0.503157	0.694856	0.772979	0.600592	-0.565925	0.684192	-0.703789	0.713529	0.679903	-0.79164	0.6213	0	0.703685	-0.632168	0.605196	0.594615	-0.73636	-0.734788	0.578604	-0.51175	-0.641057	-0.566698	-0.540567	-0.707964
Otu0255	Bacteria(100);Firmicutes(100);Clostridia(100);Clostridiales(100);Clostridiales_unclassified(100);Clostridiales_unclassified(100);	0	0	0	0	0	0	0	0	0	0	0	0	0	0	0	0	0	0	0	0	0	0	0	0	0	0	0	0	0	0	0	0	0	0	0	0	0	0	0	0	0	0	0	0	0	0	0	0
Otu0256	Bacteria(100);Spirochaetes(100);Spirochaetia(100);Spirochaetales(100);Spirochaetaceae(100);Treponema(100);	0.596653	0.561696	0.604155	0	0	0.539976	0	0.590811	0.534643	0.571084	0	-0.557975	0	0.605264	0	-0.635507	0	-0.513015	-0.61515	0.56298	0.600536	-0.504467	0	0	0	0.595157	0.662071	0.514419	0	0.586024	-0.602809	0.611151	0.58235	-0.678055	0.532155	0	0.60272	-0.541464	0.518362	0.509299	-0.630707	-0.629361	0	0	-0.549078	0	0	-0.606385
Otu0261	Bacteria(100);Firmicutes(100);Bacilli(100);Lactobacillales(100);Lactobacillaceae(100);Limosilactobacillus(100);	0.706381	0.664996	0.715263	0.526117	-0.53128	0.639282	0	0.699465	0.632968	0.67611	-0.570974	-0.66059	0	0.716577	-0.536043	-0.752381	-0.538788	-0.607362	-0.72828	0.666516	0.710978	-0.597242	-0.55303	-0.547575	0.510221	0.704611	0.78383	0.609024	-0.57387	0.693798	-0.71367	0.723546	0.689448	-0.802753	0.630022	0	0.713564	-0.641043	0.613692	0.602963	-0.746698	-0.745104	0.586727	-0.518934	-0.650057	-0.574653	-0.548156	-0.717903
Otu0262	Bacteria(100);Firmicutes(100);Clostridia(100);Clostridiales(100);Ruminococcaceae(100);Ruminococcaceae_unclassified(100);	0.628818	0.591977	0.636724	0	0	0.569086	0	0.622661	0.563465	0.60187	-0.508279	-0.588055	0	0.637894	0	-0.669767	0	-0.540671	-0.648312	0.59333	0.63291	-0.531662	0	0	0	0.627242	0.697763	0.54215	-0.510857	0.617616	-0.635306	0.644098	0.613744	-0.714608	0.560843	0	0.635212	-0.570654	0.546306	0.536755	-0.664707	-0.663289	0.522302	0	-0.578678	-0.511554	0	-0.639074
Otu0263	Bacteria(100);Firmicutes(100);Negativicutes(100);Selenomonadales(100);Selenomonadaceae(100);Selenomonadaceae_unclassified(100);	0.647219	0.6093	0.655357	0	0	0.585739	0	0.640882	0.579954	0.619483	-0.523153	-0.605264	0	0.656561	0	-0.689367	0	-0.556493	-0.667284	0.610693	0.651431	-0.54722	-0.506712	-0.501713	0	0.645597	0.718182	0.558016	-0.525806	0.63569	-0.653897	0.662946	0.631705	-0.73552	0.577255	0	0.653801	-0.587354	0.562293	0.552463	-0.684159	-0.682699	0.537587	0	-0.595612	-0.526524	-0.502246	-0.657776
Otu0267	Bacteria(100);Bacteroidetes(100);Bacteroidia(100);Bacteroidales(100);Muribaculaceae(100);Duncaniella(100);	0.679123	0.639334	0.687662	0.505815	-0.510779	0.614613	0	0.672473	0.608542	0.65002	-0.548941	-0.635099	0	0.688925	-0.515358	-0.723348	-0.517997	-0.583925	-0.700176	0.640796	0.683542	-0.574195	-0.531689	-0.526445	0	0.677421	0.753583	0.585522	-0.551725	0.667025	-0.68613	0.695625	0.662843	-0.771776	0.60571	0	0.686028	-0.616306	0.59001	0.579695	-0.717884	-0.716351	0.564086	0	-0.624972	-0.552478	-0.527003	-0.6902
Otu0271	Bacteria(100);Firmicutes(100);Clostridia(100);Clostridiales(100);Clostridiaceae_1(100);Clostridium_sensu_stricto(100);	0	0	0	0	0	0	0	0	0	0	0	0	0	0	0	0	0	0	0	0	0	0	0	0	0	0	-0.506051	0	0	0	0	0	0	0.518268	0	0	0	0	0	0	0	0	0	0	0	0	0	0
Otu0274	Bacteria(100);Bacteroidetes(100);Bacteroidia(100);Bacteroidales(100);Prevotellaceae(100);Prevotellaceae_unclassified(58);	0.685764	0.645586	0.694386	0.510761	-0.515774	0.620622	0	0.679049	0.614493	0.656376	-0.554309	-0.641309	0	0.695661	-0.520397	-0.730421	-0.523062	-0.589634	-0.707023	0.647062	0.690226	-0.579809	-0.536888	-0.531592	0	0.684045	0.760952	0.591247	-0.55712	0.673547	-0.692839	0.702427	0.669325	-0.779323	0.611633	0	0.692737	-0.622333	0.59578	0.585364	-0.724903	-0.723356	0.569602	-0.503788	-0.631083	-0.55788	-0.532157	-0.696949
Otu0277	Bacteria(100);Proteobacteria(100);Gammaproteobacteria(100);Pasteurellales(100);Pasteurellaceae(100);Actinobacillus(99);	0.620952	0.584572	0.62876	0	0	0.561967	0	0.614872	0.556417	0.594342	-0.501921	-0.580699	0	0.629914	0	-0.661389	0	-0.533908	-0.640202	0.585908	0.624993	-0.525012	0	0	0	0.619396	0.689035	0.535369	-0.504467	0.60989	-0.627359	0.636041	0.606067	-0.705669	0.553828	0	0.627266	-0.563516	0.539472	0.530041	-0.656393	-0.654992	0.515769	0	-0.571439	-0.505155	0	-0.63108
Otu0280	Bacteria(100);Firmicutes(100);Clostridia(100);Clostridiales(100);Ruminococcaceae(100);Neglecta(97);	0.604794	0.56936	0.612398	0	0	0.547344	0	0.598872	0.541938	0.578876	0	-0.565589	0	0.613523	0	-0.644179	0	-0.520015	-0.623543	0.570662	0.60873	-0.51135	0	0	0	0.603278	0.671105	0.521438	0	0.59402	-0.611034	0.61949	0.590296	-0.687307	0.539416	0	0.610944	-0.548853	0.525435	0.516249	-0.639312	-0.637948	0.502348	0	-0.55657	0	0	-0.614659
Otu0284	Bacteria(100);Firmicutes(100);Clostridia(100);Clostridiales(100);Lachnospiraceae(100);Blautia(100);	0.667941	0.628807	0.676339	0	-0.502369	0.604493	0	0.661401	0.598522	0.639317	-0.539902	-0.624642	0	0.677581	-0.506872	-0.711437	-0.509468	-0.57431	-0.688647	0.630245	0.672287	-0.56474	-0.522935	-0.517776	0	0.666266	0.741175	0.575881	-0.54264	0.656042	-0.674833	0.684171	0.651929	-0.759068	0.595737	0	0.674733	-0.606158	0.580295	0.57015	-0.706063	-0.704556	0.554798	0	-0.614681	-0.543381	-0.518326	-0.678835
Otu0285	Bacteria(100);Bacteroidetes(100);Bacteroidia(100);Bacteroidales(100);Prevotellaceae(100);Prevotellamassilia(100);	0.645674	0.607845	0.653792	0	0	0.584341	0	0.639352	0.578569	0.618004	-0.521904	-0.603818	0	0.654993	0	-0.68772	0	-0.555164	-0.66569	0.609235	0.649876	-0.545914	-0.505502	-0.500515	0	0.644055	0.716467	0.556683	-0.524551	0.634171	-0.652336	0.661363	0.630196	-0.733763	0.575877	0	0.652239	-0.585951	0.56095	0.551143	-0.682525	-0.681069	0.536303	0	-0.59419	-0.525267	-0.501047	-0.656205
Otu0286	Bacteria(100);Firmicutes(100);Clostridia(100);Clostridiales(100);Ruminococcaceae(100);Ruminococcaceae_unclassified(100);	0.540483	0.508817	0.547279	0	0	0	0	0.535191	0	0.517321	0	-0.505446	0	0.548284	0	-0.57568	0	0	-0.557238	0.509981	0.544	0	0	0	0	0.539128	0.599743	0	0	0.530855	-0.54606	0.553616	0.527527	-0.614221	0	0	0.545979	0	0	0	-0.571331	-0.570111	0	0	0	0	0	-0.549299
Otu0292	Bacteria(100);Firmicutes(100);Clostridia(100);Clostridiales(100);Lachnospiraceae(100);Blautia(100);	0.621897	0.585461	0.629716	0	0	0.562823	0	0.615808	0.557264	0.595246	-0.502685	-0.581583	0	0.630873	0	-0.662395	0	-0.534721	-0.641176	0.5868	0.625944	-0.525811	0	0	0	0.620338	0.690083	0.536183	-0.505234	0.610818	-0.628314	0.637009	0.606989	-0.706743	0.55467	0	0.628221	-0.564374	0.540293	0.530848	-0.657392	-0.655988	0.516554	0	-0.572309	-0.505924	0	-0.632041
Otu0295	Bacteria(100);Bacteroidetes(100);Bacteroidia(87);Bacteroidales(87);Bacteroidales_unclassified(87);Bacteroidales_unclassified(87);	0.669701	0.630465	0.678122	0	-0.503693	0.606086	0	0.663144	0.6001	0.641002	-0.541325	-0.626288	0	0.679367	-0.508208	-0.713312	-0.510811	-0.575824	-0.690462	0.631906	0.674059	-0.566229	-0.524313	-0.519141	0	0.668022	0.743129	0.577399	-0.544071	0.657771	-0.676611	0.685974	0.653647	-0.761069	0.597307	0	0.676511	-0.607756	0.581825	0.571653	-0.707924	-0.706413	0.55626	0	-0.616301	-0.544813	-0.519692	-0.680624
Otu0303	Bacteria(100);Bacteroidetes(100);Bacteroidia(100);Bacteroidales(100);Prevotellaceae(100);Prevotella(58);	0.687002	0.646752	0.69564	0.511683	-0.516705	0.621743	0	0.680276	0.615603	0.657561	-0.55531	-0.642467	0	0.696918	-0.521337	-0.73174	-0.524007	-0.590699	-0.7083	0.648231	0.691473	-0.580857	-0.537858	-0.532552	0	0.68528	0.762326	0.592315	-0.558126	0.674764	-0.694091	0.703696	0.670534	-0.78073	0.612738	0	0.693988	-0.623457	0.596856	0.586421	-0.726212	-0.724663	0.570631	-0.504697	-0.632223	-0.558888	-0.533118	-0.698208
Otu0305	Bacteria(100);Proteobacteria(100);Gammaproteobacteria(100);Aeromonadales(100);Succinivibrionaceae(100);Succinivibrio(100);	0.644364	0.606612	0.652466	0	0	0.583156	0	0.638055	0.577396	0.616751	-0.520845	-0.602594	0	0.653665	0	-0.686326	0	-0.554039	-0.66434	0.607999	0.648558	-0.544807	-0.504477	0	0	0.642749	0.715014	0.555554	-0.523487	0.632886	-0.651013	0.660022	0.628918	-0.732276	0.574709	0	0.650917	-0.584763	0.559813	0.550026	-0.681141	-0.679688	0.535216	0	-0.592985	-0.524202	-0.500031	-0.654874
Otu0306	Bacteria(100);Actinobacteria(100);Coriobacteriia(100);Coriobacteriales(100);Atopobiaceae(100);Olsenella(100);	0.645053	0.607261	0.653164	0	0	0.583779	0	0.638737	0.578013	0.61741	-0.521402	-0.603238	0	0.654363	0	-0.687059	0	-0.554631	-0.66505	0.608649	0.649251	-0.545389	-0.505016	-0.500034	0	0.643436	0.715778	0.556148	-0.524046	0.633562	-0.651709	0.660727	0.62959	-0.733058	0.575323	0	0.651612	-0.585388	0.560411	0.550613	-0.681869	-0.680414	0.535788	0	-0.593619	-0.524762	-0.500565	-0.655574
Otu0321	Bacteria(100);Bacteroidetes(100);Bacteroidetes_unclassified(100);Bacteroidetes_unclassified(100);Bacteroidetes_unclassified(100);Bacteroidetes_unclassified(100);	0.692039	0.651494	0.70074	0.515435	-0.520493	0.626302	0	0.685263	0.620116	0.662382	-0.559381	-0.647178	0	0.702027	-0.525159	-0.737105	-0.527849	-0.59503	-0.713493	0.652983	0.696543	-0.585115	-0.541801	-0.536457	0	0.690304	0.767916	0.596658	-0.562218	0.679711	-0.699179	0.708855	0.67545	-0.786454	0.61723	0	0.699076	-0.628028	0.601232	0.59072	-0.731537	-0.729975	0.574815	-0.508398	-0.636858	-0.562986	-0.537026	-0.703327
Otu0327	Bacteria(100);Bacteroidetes(100);Bacteroidia(100);Bacteroidales(100);Prevotellaceae(100);Prevotella(100);	0.615293	0.579244	0.623029	0	0	0.556846	0	0.609268	0.551346	0.588925	0	-0.575407	0	0.624173	0	-0.655361	0	-0.529042	-0.634367	0.580568	0.619297	-0.520227	0	0	0	0.61375	0.682755	0.530489	0	0.604332	-0.621641	0.630244	0.600543	-0.699238	0.54878	0	0.621549	-0.55838	0.534556	0.52521	-0.65041	-0.649022	0.511068	0	-0.566231	-0.500551	0	-0.625329
Otu0331	Bacteria(100);Spirochaetes(100);Spirochaetia(100);Spirochaetales(100);Spirochaetaceae(100);Treponema(100);	0.595079	0.560214	0.602561	0	0	0.538552	0	0.589252	0.533233	0.569577	0	-0.556503	0	0.603667	0	-0.63383	0	-0.511661	-0.613526	0.561495	0.598951	-0.503136	0	0	0	0.593587	0.660324	0.513061	0	0.584478	-0.601219	0.609539	0.580814	-0.676266	0.530751	0	0.60113	-0.540036	0.516994	0.507955	-0.629042	-0.6277	0	0	-0.547629	0	0	-0.604785
Otu0333	Bacteria(100);Bacteroidetes(100);Bacteroidetes_unclassified(100);Bacteroidetes_unclassified(100);Bacteroidetes_unclassified(100);Bacteroidetes_unclassified(100);	0.644743	0.606969	0.65285	0	0	0.583498	0	0.63843	0.577735	0.617113	-0.521151	-0.602948	0	0.654049	0	-0.686729	0	-0.554364	-0.664731	0.608357	0.648939	-0.545127	-0.504773	0	0	0.643127	0.715434	0.555881	-0.523794	0.633257	-0.651395	0.66041	0.629288	-0.732706	0.575047	0	0.651299	-0.585106	0.560142	0.550349	-0.681541	-0.680087	0.53553	0	-0.593333	-0.52451	-0.500324	-0.655259
Otu0334	Bacteria(100);Planctomycetes(100);Planctomycetacia(100);Planctomycetacia_unclassified(86);Planctomycetacia_unclassified(86);Planctomycetacia_unclassified(86);	0.672374	0.632981	0.680828	0.500788	-0.505703	0.608504	0	0.66579	0.602494	0.64356	-0.543485	-0.628787	0	0.682078	-0.510236	-0.716159	-0.512849	-0.578121	-0.693218	0.634428	0.676749	-0.568488	-0.526405	-0.521213	0	0.670688	0.746094	0.579703	-0.546242	0.660396	-0.679311	0.688712	0.656256	-0.764106	0.59969	0	0.679211	-0.610181	0.584147	0.573934	-0.710749	-0.709232	0.55848	0	-0.618761	-0.546987	-0.521766	-0.68334
Otu0336	Bacteria(100);Bacteroidetes(100);Bacteroidia(100);Bacteroidales(100);Prevotellaceae(100);Prevotella(100);	0.572337	0.538805	0.579534	0	0	0.517971	0	0.566734	0.512855	0.54781	0	-0.535236	0	0.580598	0	-0.609608	0	0	-0.59008	0.540037	0.576062	0	0	0	0	0.570903	0.63509	0	0	0.562142	-0.578243	0.586245	0.558618	-0.650422	0.510468	0	0.578157	-0.519398	0	0	-0.605003	-0.603712	0	0	-0.526701	0	0	-0.581673
Otu0338	Bacteria(100);Bacteroidetes(100);Bacteroidia(100);Bacteroidales(100);Bacteroidaceae(100);Bacteroides(100);	0.605769	0.570279	0.613386	0	0	0.548227	0	0.599838	0.542812	0.57981	0	-0.566501	0	0.614512	0	-0.645217	0	-0.520854	-0.624549	0.571582	0.609712	-0.512175	0	0	0	0.604251	0.672187	0.522279	0	0.594978	-0.61202	0.620489	0.591248	-0.688415	0.540286	0	0.611929	-0.549738	0.526282	0.517081	-0.640343	-0.638977	0.503158	0	-0.557467	0	0	-0.61565
Otu0339	Bacteria(100);Bacteroidetes(100);Bacteroidia(100);Bacteroidales(100);Prevotellaceae(100);Prevotella(100);	0.651319	0.61316	0.659509	0	0	0.58945	0	0.644942	0.583628	0.623407	-0.526467	-0.609098	0	0.66072	0	-0.693733	0	-0.560018	-0.671511	0.614562	0.655558	-0.550687	-0.509921	-0.504892	0	0.649686	0.722731	0.56155	-0.529137	0.639716	-0.658039	0.667146	0.635706	-0.740179	0.580912	0	0.657942	-0.591074	0.565855	0.555962	-0.688493	-0.687024	0.540992	0	-0.599385	-0.529859	-0.505428	-0.661943
Otu0341	Bacteria(100);Bacteroidetes(100);Bacteroidia(100);Bacteroidales(100);Muribaculaceae(100);Muribaculaceae_unclassified(100);	0.595665	0.560766	0.603155	0	0	0.539082	0	0.589833	0.533758	0.570138	0	-0.557051	0	0.604262	0	-0.634455	0	-0.512166	-0.614131	0.562048	0.599541	-0.503632	0	0	0	0.594172	0.660975	0.513567	0	0.585054	-0.601811	0.610139	0.581386	-0.676932	0.531274	0	0.601722	-0.540568	0.517504	0.508456	-0.629662	-0.628319	0	0	-0.548169	0	0	-0.605381
Otu0344	Bacteria(100);Bacteroidetes(100);Bacteroidia(100);Bacteroidales(100);Prevotellaceae(100);Prevotella(100);	0.598242	0.563192	0.605764	0	0	0.541415	0	0.592384	0.536067	0.572605	0	-0.559461	0	0.606876	0	-0.6372	0	-0.514381	-0.616788	0.56448	0.602135	-0.50581	0	0	0	0.596742	0.663834	0.515789	0	0.587585	-0.604415	0.612779	0.583901	-0.679861	0.533572	0	0.604325	-0.542906	0.519742	0.510656	-0.632386	-0.631037	0	0	-0.55054	0	0	-0.608
Otu0345	Bacteria(100);Spirochaetes(100);Spirochaetia(100);Spirochaetales(100);Sphaerochaetaceae(98);Sphaerochaetaceae_unclassified(98);	0.647492	0.609557	0.655633	0	0	0.585986	0	0.641152	0.580199	0.619744	-0.523374	-0.605519	0	0.656837	0	-0.689657	0	-0.556728	-0.667565	0.610951	0.651706	-0.547451	-0.506925	-0.501925	0	0.645869	0.718485	0.558251	-0.526028	0.635957	-0.654173	0.663226	0.631971	-0.73583	0.577499	0	0.654076	-0.587601	0.56253	0.552695	-0.684448	-0.682987	0.537813	0	-0.595863	-0.526746	-0.502458	-0.658053
Otu0346	Bacteria(100);Bacteroidetes(100);Bacteroidia(100);Bacteroidales(100);Porphyromonadaceae(100);Parabacteroides(100);	0.596938	0.561964	0.604443	0	0	0.540234	0	0.591093	0.534898	0.571356	0	-0.558241	0	0.605553	0	-0.63581	0	-0.51326	-0.615443	0.563249	0.600822	-0.504707	0	0	0	0.595441	0.662387	0.514664	0	0.586304	-0.603097	0.611443	0.582628	-0.678378	0.532409	0	0.603007	-0.541723	0.518609	0.509542	-0.631008	-0.629661	0	0	-0.54934	0	0	-0.606674
Otu0349	Bacteria(100);Bacteroidetes(100);Bacteroidia(100);Bacteroidales(100);Prevotellaceae(100);Prevotella(100);	0.609251	0.573557	0.616912	0	0	0.551378	0	0.603286	0.545932	0.583142	0	-0.569757	0	0.618045	0	-0.648926	0	-0.523848	-0.628139	0.574868	0.613216	-0.515119	0	0	0	0.607724	0.676051	0.525281	0	0.598398	-0.615538	0.624056	0.594647	-0.692372	0.543392	0	0.615447	-0.552898	0.529307	0.520053	-0.644024	-0.64265	0.50605	0	-0.560672	0	0	-0.619189
Otu0353	Bacteria(100);Bacteroidetes(100);Bacteroidia(100);Bacteroidales(100);Muribaculaceae(100);Muribaculaceae_unclassified(100);	0.617563	0.581381	0.625328	0	0	0.5589	0	0.611516	0.55338	0.591098	0	-0.57753	0	0.626476	0	-0.657779	0	-0.530994	-0.636708	0.58271	0.621582	-0.522146	0	0	0	0.616015	0.685274	0.532446	-0.501713	0.606561	-0.623935	0.632569	0.602759	-0.701817	0.550805	0	0.623842	-0.56044	0.536528	0.527148	-0.65281	-0.651417	0.512954	0	-0.56832	-0.502398	0	-0.627636
Otu0354	Bacteria(100);Bacteroidetes(100);Bacteroidia(100);Bacteroidales(100);Prevotellaceae(100);Prevotellamassilia(100);	0.59995	0.5648	0.607493	0	0	0.54296	0	0.594075	0.537597	0.574239	0	-0.561058	0	0.608609	0	-0.639019	0	-0.51585	-0.618549	0.566091	0.603854	-0.507254	0	0	0	0.598446	0.665729	0.517261	0	0.589262	-0.60614	0.614528	0.585568	-0.681801	0.535096	0	0.60605	-0.544456	0.521226	0.512113	-0.634192	-0.632838	0	0	-0.552112	0	0	-0.609735
Otu0355	Bacteria(100);Bacteroidetes(100);Bacteroidia(100);Bacteroidales(100);Bacteroidaceae(100);Bacteroidaceae_unclassified(100);	0.525837	0	0.532448	0	0	0	0	0.520688	0	0.503302	0	0	0	0.533426	0	-0.560079	0	0	-0.542138	0	0.529259	0	0	0	0	0.524518	0.58349	0	0	0.516469	-0.531262	0.538614	0.513232	-0.597577	0	0	0.531184	0	0	0	-0.555849	-0.554662	0	0	0	0	0	-0.534413
Otu0356	Bacteria(100);Bacteroidetes(100);Bacteroidia(65);Bacteroidales(65);Bacteroidales_unclassified(65);Bacteroidales_unclassified(65);	0.635962	0.598702	0.643958	0	0	0.575552	0	0.629735	0.569867	0.608708	-0.514054	-0.594736	0	0.645141	0	-0.677376	0	-0.546814	-0.655677	0.600071	0.640101	-0.537702	0	0	0	0.634368	0.70569	0.54831	-0.516661	0.624633	-0.642524	0.651415	0.620717	-0.722727	0.567215	0	0.642429	-0.577138	0.552513	0.542853	-0.672259	-0.670825	0.528236	0	-0.585252	-0.517366	0	-0.646335
Otu0367	Bacteria(100);Bacteroidetes(100);Bacteroidia(94);Bacteroidales(94);Bacteroidales_unclassified(94);Bacteroidales_unclassified(94);	0.577236	0.543417	0.584494	0	0	0.522404	0	0.571585	0.517245	0.552499	0	-0.539817	0	0.585568	0	-0.614826	0	0	-0.595131	0.54466	0.580993	0	0	0	0	0.575789	0.640526	0	0	0.566953	-0.583192	0.591263	0.563399	-0.655989	0.514838	0	0.583106	-0.523844	0.501493	0	-0.610182	-0.60888	0	0	-0.531209	0	0	-0.586652
Otu0368	Bacteria(100);Bacteroidetes(100);Bacteroidia(100);Bacteroidales(100);Muribaculaceae(100);Muribaculaceae_unclassified(100);	0.596217	0.561286	0.603714	0	0	0.539582	0	0.590379	0.534253	0.570667	0	-0.557568	0	0.604822	0	-0.635043	0	-0.51264	-0.6147	0.562569	0.600097	-0.504098	0	0	0	0.594723	0.661588	0.514043	0	0.585596	-0.602369	0.610705	0.581925	-0.677559	0.531766	0	0.60228	-0.541069	0.517983	0.508927	-0.630246	-0.628901	0	0	-0.548677	0	0	-0.605942
Otu0371	Bacteria(100);Firmicutes(100);Bacilli(100);Lactobacillales(100);Lactobacillaceae(100);Ligilactobacillus(100);	0.588519	0.554039	0.595919	0	0	0.532616	0	0.582757	0.527355	0.563299	0	-0.550369	0	0.597014	0	-0.626844	0	-0.506022	-0.606764	0.555306	0.592349	0	0	0	0	0.587044	0.653046	0.507406	0	0.578035	-0.594592	0.60282	0.574412	-0.668812	0.524901	0	0.594504	-0.534083	0.511296	0.502357	-0.622109	-0.620781	0	0	-0.541593	0	0	-0.598119
Otu0377	Bacteria(100);Firmicutes(100);Firmicutes_unclassified(81);Firmicutes_unclassified(81);Firmicutes_unclassified(81);Firmicutes_unclassified(81);	0.62661	0.589898	0.634489	0	0	0.567088	0	0.620475	0.561487	0.599757	-0.506494	-0.58599	0	0.635654	0	-0.667415	0	-0.538773	-0.646035	0.591247	0.630688	-0.529795	0	0	0	0.625039	0.695313	0.540247	-0.509063	0.615447	-0.633075	0.641836	0.611589	-0.712099	0.558874	0	0.632982	-0.568651	0.544388	0.534871	-0.662374	-0.66096	0.520469	0	-0.576646	-0.509758	0	-0.636831
Otu0383	Bacteria(100);Firmicutes(100);Clostridia(100);Clostridiales(100);Lachnospiraceae(100);Oribacterium(98);	0.641561	0.603973	0.649627	0	0	0.580618	0	0.635279	0.574884	0.614067	-0.518579	-0.599972	0	0.65082	0	-0.683339	0	-0.551628	-0.661449	0.605354	0.645736	-0.542436	-0.502281	0	0	0.639952	0.711903	0.553137	-0.521209	0.630132	-0.64818	0.65715	0.626181	-0.729089	0.572208	0	0.648084	-0.582218	0.557377	0.547632	-0.678177	-0.67673	0.532887	0	-0.590405	-0.521921	0	-0.652025
Otu0384	Bacteria(100);Firmicutes(100);Clostridia(100);Clostridiales(100);Lachnospiraceae(100);Lachnospiraceae_unclassified(100);	0.606948	0.571388	0.61458	0	0	0.549294	0	0.601006	0.543869	0.580938	0	-0.567603	0	0.615708	0	-0.646473	0	-0.521867	-0.625764	0.572695	0.610898	-0.513171	0	0	0	0.605427	0.673495	0.523295	0	0.596136	-0.613211	0.621697	0.592399	-0.689755	0.541338	0	0.61312	-0.550808	0.527306	0.518087	-0.64159	-0.64022	0.504137	0	-0.558552	0	0	-0.616848
Otu0387	Bacteria(100);Firmicutes(100);Clostridia(98);Clostridiales(97);Clostridiales_unclassified(97);Clostridiales_unclassified(97);	0.53174	0.500587	0.538426	0	0	0	0	0.526534	0	0.508953	0	0	0	0.539415	0	-0.566368	0	0	-0.548225	0.501731	0.535201	0	0	0	0	0.530408	0.590042	0	0	0.522268	-0.537227	0.544661	0.518994	-0.604286	0	0	0.537147	0	0	0	-0.562089	-0.56089	0	0	0	0	0	-0.540414
Otu0391	Bacteria(100);Bacteroidetes(100);Bacteroidia(100);Bacteroidales(100);Prevotellaceae(100);Prevotella(100);	0.525822	0	0.532434	0	0	0	0	0.520674	0	0.503289	0	0	0	0.533411	0	-0.560064	0	0	-0.542123	0	0.529244	0	0	0	0	0.524504	0.583474	0	0	0.516455	-0.531248	0.538599	0.513217	-0.59756	0	0	0.531169	0	0	0	-0.555833	-0.554647	0	0	0	0	0	-0.534399
Otu0392	Bacteria(100);Bacteroidetes(100);Bacteroidetes_unclassified(100);Bacteroidetes_unclassified(100);Bacteroidetes_unclassified(100);Bacteroidetes_unclassified(100);	0.658084	0.619528	0.666358	0	0	0.595572	0	0.651641	0.58969	0.629882	-0.531935	-0.615424	0	0.667582	0	-0.700939	-0.50195	-0.565835	-0.678485	0.620945	0.662367	-0.556406	-0.515218	-0.510136	0	0.656434	0.730238	0.567383	-0.534633	0.646361	-0.664874	0.674075	0.642309	-0.747867	0.586946	0	0.664776	-0.597213	0.571732	0.561737	-0.695644	-0.694159	0.546611	0	-0.605611	-0.535363	-0.510677	-0.668818
Otu0394	Bacteria(100);Bacteroidetes(100);Bacteroidia(100);Bacteroidales(100);Prevotellaceae(100);Prevotellamassilia(100);	0.596976	0.562001	0.604482	0	0	0.540269	0	0.591131	0.534933	0.571393	0	-0.558278	0	0.605592	0	-0.635852	0	-0.513293	-0.615483	0.563286	0.600861	-0.50474	0	0	0	0.59548	0.66243	0.514697	0	0.586342	-0.603136	0.611482	0.582666	-0.678422	0.532444	0	0.603047	-0.541758	0.518643	0.509575	-0.631048	-0.629702	0	0	-0.549375	0	0	-0.606713
Otu0397	Bacteria(100);Bacteroidetes(100);Bacteroidia(100);Bacteroidales(100);Prevotellaceae(100);Prevotellamassilia(100);	0.67903	0.639247	0.687568	0.505745	-0.510709	0.614528	0	0.672381	0.608459	0.649931	-0.548866	-0.635012	0	0.68883	-0.515287	-0.723249	-0.517926	-0.583845	-0.70008	0.640709	0.683449	-0.574116	-0.531616	-0.526373	0	0.677328	0.75348	0.585442	-0.551649	0.666934	-0.686036	0.69553	0.662753	-0.771671	0.605627	0	0.685935	-0.616222	0.58993	0.579616	-0.717785	-0.716253	0.564009	0	-0.624886	-0.552403	-0.526931	-0.690105
Otu0398	Bacteria(100);Spirochaetes(100);Spirochaetia(100);Spirochaetales(100);Spirochaetaceae(100);Treponema(100);	0.512095	0	0.518534	0	0	0	0	0.507081	0	0	0	0	0	0.519486	0	-0.545443	0	0	-0.52797	0	0.515427	0	0	0	0	0.510811	0.568242	0	0	0.502972	-0.517379	0.524538	0	-0.58196	0	0	0.517302	0	0	0	-0.541323	-0.540167	0	0	0	0	0	-0.520448
Otu0403	Bacteria(100);Firmicutes(100);Clostridia(100);Clostridiales(100);Lachnospiraceae(100);Lachnospiraceae_unclassified(100);	0	0	0	0	0	0	0	0	0	0	0	0	0	0	0	0	0	0	0	0	0	0	0	0	0	0	0	0	0	0	0	0	0	0	0	0	0	0	0	0	0	0	0	0	0	0	0	0
Otu0404	Bacteria(100);Bacteroidetes(100);Bacteroidia(100);Bacteroidales(100);Prevotellaceae(100);Prevotellamassilia(100);	0.523976	0	0.530564	0	0	0	0	0.518846	0	0.501522	0	0	0	0.531539	0	-0.558098	0	0	-0.54022	0	0.527386	0	0	0	0	0.522663	0.581426	0	0	0.514642	-0.529383	0.536708	0.511416	-0.595463	0	0	0.529304	0	0	0	-0.553882	-0.5527	0	0	0	0	0	-0.532523
Otu0405	Bacteria(100);Spirochaetes(100);Spirochaetia(100);Spirochaetales(100);Spirochaetaceae(100);Treponema(100);	0.631077	0.594104	0.639012	0	0	0.571131	0	0.624898	0.56549	0.604033	-0.510105	-0.590168	0	0.640186	0	-0.672173	0	-0.542614	-0.650641	0.595462	0.635184	-0.533572	0	0	0	0.629495	0.70027	0.544098	-0.512692	0.619835	-0.637589	0.646412	0.615949	-0.717176	0.562858	0	0.637494	-0.572705	0.548269	0.538684	-0.667096	-0.665672	0.524179	0	-0.580757	-0.513392	0	-0.641371
Otu0409	Bacteria(100);Bacteroidetes(100);Bacteroidia(100);Bacteroidales(100);Bacteroidaceae(100);Bacteroides(97);	0.544317	0.512427	0.551161	0	0	0	0	0.538988	0	0.520991	0	-0.509032	0	0.552173	0	-0.579763	0	0	-0.561191	0.513598	0.547859	0	0	0	0	0.542953	0.603997	0	0	0.534621	-0.549933	0.557544	0.531269	-0.618579	0	0	0.549852	0	0	0	-0.575384	-0.574156	0	0	-0.500915	0	0	-0.553195
Otu0410	Bacteria(100);Fibrobacteres(100);Fibrobacteria(100);Fibrobacterales(100);Fibrobacteraceae(100);Fibrobacter(100);	0.55521	0.522681	0.562191	0	0	0.50247	0	0.549774	0	0.531417	0	-0.519219	0	0.563223	0	-0.591366	0	0	-0.572422	0.523876	0.558823	0	0	0	0	0.553818	0.616084	0	0	0.545319	-0.560939	0.568701	0.541901	-0.630958	0	0	0.560856	-0.503855	0	0	-0.586899	-0.585646	0	0	-0.510939	0	0	-0.564266
Otu0412	Bacteria(100);Bacteroidetes(100);Bacteroidia(100);Bacteroidales(100);Bacteroidaceae(100);Phocaeicola(100);	0.616405	0.580291	0.624156	0	0	0.557852	0	0.61037	0.552343	0.58999	0	-0.576447	0	0.625302	0	-0.656546	0	-0.529999	-0.635514	0.581618	0.620417	-0.521167	0	0	0	0.61486	0.683989	0.531448	-0.500773	0.605424	-0.622765	0.631383	0.601629	-0.700502	0.549772	0	0.622673	-0.55939	0.535522	0.52616	-0.651586	-0.650196	0.511992	0	-0.567255	-0.501456	0	-0.626459
Otu0418	Bacteria(100);Bacteroidetes(100);Bacteroidia(100);Bacteroidales(100);Prevotellaceae(100);Prevotellamassilia(100);	0.587841	0.553401	0.595232	0	0	0.532002	0	0.582085	0.526747	0.56265	0	-0.549735	0	0.596325	0	-0.626122	0	-0.505438	-0.606065	0.554666	0.591667	0	0	0	0	0.586367	0.652293	0.506821	0	0.577369	-0.593906	0.602125	0.57375	-0.668041	0.524296	0	0.593818	-0.533468	0.510706	0.501778	-0.621392	-0.620066	0	0	-0.540968	0	0	-0.597429
Otu0419	Bacteria(100);Bacteria_unclassified(97);Bacteria_unclassified(97);Bacteria_unclassified(97);Bacteria_unclassified(97);Bacteria_unclassified(97);	0.627503	0.590739	0.635393	0	0	0.567896	0	0.621359	0.562287	0.600612	-0.507216	-0.586826	0	0.63656	0	-0.668367	0	-0.539541	-0.646956	0.59209	0.631587	-0.53055	0	0	0	0.62593	0.696304	0.541017	-0.509789	0.616325	-0.633978	0.642751	0.612461	-0.713114	0.55967	0	0.633884	-0.569461	0.545164	0.535633	-0.663318	-0.661902	0.52121	0	-0.577468	-0.510485	0	-0.637738
Otu0422	Bacteria(100);Firmicutes(100);Clostridia(100);Clostridiales(100);Clostridiales_unclassified(100);Clostridiales_unclassified(100);	0.586818	0.552438	0.594197	0	0	0.531076	0	0.581073	0.525831	0.561671	0	-0.548778	0	0.595288	0	-0.625032	0	-0.504559	-0.60501	0.553701	0.590637	0	0	0	0	0.585347	0.651158	0.505939	0	0.576365	-0.592873	0.601078	0.572752	-0.666878	0.523384	0	0.592785	-0.53254	0.509818	0.500905	-0.620311	-0.618987	0	0	-0.540027	0	0	-0.59639
Otu0426	Bacteria(100);Bacteria_unclassified(98);Bacteria_unclassified(98);Bacteria_unclassified(98);Bacteria_unclassified(98);Bacteria_unclassified(98);	0.632697	0.595628	0.640652	0	0	0.572596	0	0.626502	0.566941	0.605583	-0.511414	-0.591682	0	0.641828	0	-0.673898	0	-0.544006	-0.652311	0.59699	0.636814	-0.534942	0	0	0	0.631111	0.702067	0.545495	-0.514008	0.621426	-0.639225	0.648071	0.61753	-0.719016	0.564303	0	0.63913	-0.574174	0.549676	0.540066	-0.668808	-0.66738	0.525524	0	-0.582248	-0.51471	0	-0.643016
Otu0428	Bacteria(100);Firmicutes(100);Clostridia(100);Clostridiales(100);Ruminococcaceae(100);Agathobaculum(100);	0	0	0	0	0	0	0	0	0	0	0	0	0	0	0	0	0	0	0	0	0	0	0	0	0	0	0	0	0	0	0	0	0	0	0	0	0	0	0	0	0	0	0	0	0	0	0	0
Otu0432	Bacteria(100);Firmicutes(85);Firmicutes_unclassified(85);Firmicutes_unclassified(85);Firmicutes_unclassified(85);Firmicutes_unclassified(85);	0	0	0	0	0	0	0	0	0	0	0	0	0	0	0	-0.502524	0	0	0	0	0	0	0	0	0	0	0.52353	0	0	0	0	0	0	-0.536169	0	0	0	0	0	0	0	0	0	0	0	0	0	0
Otu0433	Bacteria(100);Bacteria_unclassified(94);Bacteria_unclassified(94);Bacteria_unclassified(94);Bacteria_unclassified(94);Bacteria_unclassified(94);	0.529041	0	0.535693	0	0	0	0	0.523861	0	0.50637	0	0	0	0.536677	0	-0.563493	0	0	-0.545442	0	0.532484	0	0	0	0	0.527715	0.587046	0	0	0.519617	-0.5345	0.541897	0.516359	-0.601219	0	0	0.534421	0	0	0	-0.559236	-0.558043	0	0	0	0	0	-0.53767
Otu0434	Bacteria(100);Proteobacteria(100);Betaproteobacteria(100);Burkholderiales(100);Sutterellaceae(100);Sutterellaceae_unclassified(100);	0.57786	0.544004	0.585126	0	0	0.522969	0	0.572202	0.517804	0.553096	0	-0.5404	0	0.5862	0	-0.615491	0	0	-0.595774	0.545248	0.581621	0	0	0	0	0.576411	0.641218	0	0	0.567566	-0.583822	0.591902	0.564008	-0.656698	0.515394	0	0.583736	-0.52441	0.502035	0	-0.610841	-0.609537	0	0	-0.531783	0	0	-0.587285
Otu0446	Bacteria(100);Firmicutes(100);Erysipelotrichia(100);Erysipelotrichales(100);Erysipelotrichaceae(100);Erysipelotrichaceae_unclassified(100);	0.54892	0.51676	0.555822	0	0	0	0	0.543545	0	0.525397	0	-0.513337	0	0.556843	0	-0.584666	0	0	-0.565937	0.517941	0.552492	0	0	0	0	0.547544	0.609105	0	0	0.539141	-0.554584	0.562258	0.535762	-0.62381	0	0	0.554502	0	0	0	-0.58025	-0.579011	0	0	-0.505151	0	0	-0.557873
Otu0447	Bacteria(100);Bacteria_unclassified(100);Bacteria_unclassified(100);Bacteria_unclassified(100);Bacteria_unclassified(100);Bacteria_unclassified(100);	0.559475	0.526696	0.566509	0	0	0.50633	0	0.553997	0.501329	0.535499	0	-0.523207	0	0.56755	0	-0.595908	0	0	-0.576819	0.5279	0.563116	0	0	0	0	0.558072	0.620817	0	0	0.549508	-0.565247	0.573069	0.546063	-0.635804	0	0	0.565164	-0.507725	0	0	-0.591406	-0.590144	0	0	-0.514864	0	0	-0.5686
Otu0448	Bacteria(100);Bacteroidetes(100);Bacteroidetes_unclassified(100);Bacteroidetes_unclassified(100);Bacteroidetes_unclassified(100);Bacteroidetes_unclassified(100);	0.528394	0	0.535038	0	0	0	0	0.52322	0	0.50575	0	0	0	0.53602	0	-0.562803	0	0	-0.544775	0	0.531833	0	0	0	0	0.527069	0.586328	0	0	0.518981	-0.533846	0.541234	0.515728	-0.600483	0	0	0.533767	0	0	0	-0.558552	-0.55736	0	0	0	0	0	-0.537012
Otu0452	Bacteria(100);Bacteroidetes(100);Bacteroidia(100);Bacteroidales(100);Bacteroidales_unclassified(100);Bacteroidales_unclassified(100);	0.575929	0.542186	0.58317	0	0	0.521221	0	0.57029	0.516073	0.551248	0	-0.538594	0	0.584241	0	-0.613434	0	0	-0.593783	0.543426	0.579677	0	0	0	0	0.574485	0.639075	0	0	0.565669	-0.581871	0.589923	0.562123	-0.654503	0.513671	0	0.581785	-0.522657	0.500357	0	-0.6088	-0.6075	0	0	-0.530006	0	0	-0.585323
Otu0455	Bacteria(100);Bacteroidetes(100);Bacteroidia(100);Bacteroidales(100);Prevotellaceae(100);Prevotella(100);	0.565702	0.532559	0.572815	0	0	0.511966	0	0.560163	0.506909	0.541459	0	-0.529031	0	0.573867	0	-0.602541	0	0	-0.583239	0.533776	0.569383	0	0	0	0	0.564284	0.627727	0	0	0.555624	-0.571539	0.579448	0.552141	-0.642881	0.50455	0	0.571454	-0.513376	0	0	-0.597989	-0.596713	0	0	-0.520595	0	0	-0.574929
Otu0460	Bacteria(100);Campilobacterota(100);Campylobacteria(100);Campylobacterales(100);Campylobacteraceae(100);Campylobacter(100);	0.508528	0	0.514922	0	0	0	0	0.503549	0	0	0	0	0	0.515868	0	-0.541644	0	0	-0.524293	0	0.511837	0	0	0	0	0.507253	0.564284	0	0	0	-0.513775	0.520885	0	-0.577907	0	0	0.513699	0	0	0	-0.537552	-0.536405	0	0	0	0	0	-0.516822
Otu0462	Bacteria(100);Bacteria_unclassified(94);Bacteria_unclassified(94);Bacteria_unclassified(94);Bacteria_unclassified(94);Bacteria_unclassified(94);	0.59588	0.560968	0.603372	0	0	0.539277	0	0.590045	0.533951	0.570344	0	-0.557252	0	0.60448	0	-0.634684	0	-0.51235	-0.614352	0.562251	0.599758	-0.503813	0	0	0	0.594386	0.661213	0.513752	0	0.585265	-0.602028	0.610359	0.581596	-0.677176	0.531466	0	0.601939	-0.540763	0.51769	0.508639	-0.629889	-0.628545	0	0	-0.548366	0	0	-0.605599
Otu0467	Bacteria(100);Bacteroidetes(100);Bacteroidia(100);Bacteroidales(100);Prevotellaceae(100);Prevotellaceae_unclassified(100);	0.597026	0.562047	0.604532	0	0	0.540314	0	0.59118	0.534977	0.571441	0	-0.558324	0	0.605643	0	-0.635904	0	-0.513336	-0.615534	0.563332	0.600911	-0.504782	0	0	0	0.595529	0.662485	0.51474	0	0.58639	-0.603186	0.611533	0.582714	-0.678478	0.532488	0	0.603097	-0.541803	0.518686	0.509618	-0.631101	-0.629754	0	0	-0.549421	0	0	-0.606764
Otu0469	Bacteria(100);Firmicutes(100);Clostridia(100);Clostridiales(100);Lachnospiraceae(100);Mediterraneibacter(97);	0.623027	0.586525	0.63086	0	0	0.563845	0	0.616927	0.558276	0.596327	-0.503598	-0.582639	0	0.632019	0	-0.663599	0	-0.535692	-0.642341	0.587866	0.627081	-0.526766	0	0	0	0.621465	0.691337	0.537157	-0.506152	0.611928	-0.629455	0.638166	0.608092	-0.708027	0.555678	0	0.629362	-0.565399	0.541275	0.531812	-0.658586	-0.65718	0.517492	0	-0.573349	-0.506843	0	-0.633189
Otu0477	Bacteria(100);Spirochaetes(100);Spirochaetia(100);Spirochaetales(100);Spirochaetaceae(100);Treponema(100);	0.592261	0.557562	0.599708	0	0	0.536002	0	0.586462	0.530708	0.56688	0	-0.553868	0	0.600809	0	-0.630829	0	-0.509239	-0.610622	0.558836	0.596115	-0.500753	0	0	0	0.590776	0.657198	0.510632	0	0.58171	-0.598372	0.606652	0.578064	-0.673064	0.528238	0	0.598283	-0.537479	0.514546	0.50555	-0.626064	-0.624728	0	0	-0.545036	0	0	-0.601921
Otu0485	Bacteria(100);Firmicutes(100);Clostridia(100);Clostridiales(100);Ruminococcaceae(100);Pseudoflavonifractor(100);	0	0	0	0	0	0	0	0	0	0	0	0	0	0	0	0	0	0	0	0	0	0	0	0	0	0	0.516498	0	0	0	0	0	0	-0.528968	0	0	0	0	0	0	0	0	0	0	0	0	0	0
Otu0494	Bacteria(100);Bacteroidetes(100);Bacteroidia(100);Bacteroidales(100);Bacteroidales_unclassified(100);Bacteroidales_unclassified(100);	0.501778	0	0.508087	0	0	0	0	0	0	0	0	0	0	0.50902	0	-0.534454	0	0	-0.517334	0	0.505044	0	0	0	0	0.50052	0.556794	0	0	0	-0.506956	0.513971	0	-0.570236	0	0	0.506881	0	0	0	-0.530417	-0.529285	0	0	0	0	0	-0.509963
Otu0498	Bacteria(100);Proteobacteria(100);Gammaproteobacteria(100);Aeromonadales(100);Succinivibrionaceae(100);Succinivibrio(100);	0.53412	0.502827	0.540836	0	0	0	0	0.528891	0	0.511231	0	0	0	0.541829	0	-0.568902	0	0	-0.550678	0.503977	0.537596	0	0	0	0	0.532781	0.592682	0	0	0.524605	-0.539631	0.547099	0.521317	-0.606991	0	0	0.539551	0	0	0	-0.564605	-0.5634	0	0	0	0	0	-0.542832
Otu0514	Bacteria(100);Proteobacteria(100);Proteobacteria_unclassified(100);Proteobacteria_unclassified(100);Proteobacteria_unclassified(100);Proteobacteria_unclassified(100);	0.609954	0.574218	0.617624	0	0	0.552014	0	0.603982	0.546562	0.583815	0	-0.570414	0	0.618758	0	-0.649675	0	-0.524452	-0.628863	0.575531	0.613924	-0.515713	0	0	0	0.608425	0.676831	0.525887	0	0.599088	-0.616248	0.624776	0.595333	-0.693171	0.544019	0	0.616157	-0.553536	0.529918	0.520653	-0.644767	-0.643391	0.506634	0	-0.561319	0	0	-0.619903
Otu0515	Bacteria(100);Bacteroidetes(100);Bacteroidia(100);Bacteroidales(100);Bacteroidaceae(100);Phocaeicola(100);	0	0	0.500807	0	0	0	0	0	0	0	0	0	0	0.501727	0	-0.526797	0	0	-0.509921	0	0	0	0	0	0	0	0.548816	0	0	0	0	0.506607	0	-0.562066	0	0	0	0	0	0	-0.522817	-0.521701	0	0	0	0	0	-0.502656
Otu0516	Bacteria(100);Spirochaetes(100);Spirochaetia(100);Spirochaetales(100);Sphaerochaetaceae(100);Pleomorphochaeta(100);	0.557539	0.524874	0.564549	0	0	0.504578	0	0.55208	0	0.533646	0	-0.521396	0	0.565586	0	-0.593846	0	0	-0.574823	0.526074	0.561167	0	0	0	0	0.556141	0.618668	0	0	0.547606	-0.563291	0.571086	0.544174	-0.633604	0	0	0.563208	-0.505968	0	0	-0.58936	-0.588102	0	0	-0.513082	0	0	-0.566632
Otu0517	Bacteria(100);Firmicutes(100);Negativicutes(100);Acidaminococcales(100);Acidaminococcaceae(100);Acidaminococcus(100);	0.588944	0.554439	0.596349	0	0	0.533	0	0.583178	0.527736	0.563706	0	-0.550766	0	0.597444	0	-0.627297	0	-0.506387	-0.607202	0.555707	0.592777	0	0	0	0	0.587468	0.653517	0.507772	0	0.578453	-0.595021	0.603255	0.574826	-0.669294	0.52528	0	0.594933	-0.534469	0.511665	0.502719	-0.622558	-0.621229	0	0	-0.541984	0	0	-0.59855
Otu0525	Bacteria(100);Bacteroidetes(100);Bacteroidia(100);Bacteroidales(100);Muribaculaceae(100);Duncaniella(100);	0	0	0	0	0	0	0	0	0	0	0	0	0	0	0	0	0	0	0	0	0	0	0	0	0	0	0	0	0	0	0	0	0	0	0	0	0	0	0	0	0	0	0	0	0	0	0	0
Otu0529	Bacteria(100);Bacteroidetes(100);Bacteroidia(100);Bacteroidales(100);Muribaculaceae(100);Duncaniella(98);	0	0	0	0	0	0	0	0	0	0	0	0	0	0	0	0	0	0	0	0	0	0	0	0	0	0	0.51985	0	0	0	0	0	0	-0.5324	0	0	0	0	0	0	0	0	0	0	0	0	0	0
Otu0531	Bacteria(100);Spirochaetes(100);Spirochaetia(100);Spirochaetales(100);Spirochaetaceae(100);Treponema(100);	0.50336	0	0.509689	0	0	0	0	0	0	0	0	0	0	0.510625	0	-0.536139	0	0	-0.518965	0	0.506636	0	0	0	0	0.502098	0.55855	0	0	0	-0.508554	0.515591	0	-0.572034	0	0	0.508479	0	0	0	-0.532089	-0.530954	0	0	0	0	0	-0.51157
Otu0546	Bacteria(100);Actinobacteria(100);Coriobacteriia(100);Coriobacteriia_unclassified(93);Coriobacteriia_unclassified(93);Coriobacteriia_unclassified(93);	0.542171	0.510406	0.548988	0	0	0	0	0.536862	0	0.518936	0	-0.507025	0	0.549996	0	-0.577477	0	0	-0.558978	0.511573	0.545699	0	0	0	0	0.540812	0.601615	0	0	0.532512	-0.547765	0.555345	0.529174	-0.616139	0	0	0.547684	0	0	0	-0.573115	-0.571892	0	0	0	0	0	-0.551014
Otu0548	Bacteria(100);Firmicutes(100);Clostridia(100);Clostridiales(100);Ruminococcaceae(100);Ruminococcaceae_unclassified(94);	0.541207	0.509499	0.548012	0	0	0	0	0.535908	0	0.518014	0	-0.506123	0	0.549018	0	-0.576451	0	0	-0.557985	0.510664	0.544729	0	0	0	0	0.53985	0.600546	0	0	0.531566	-0.546791	0.554358	0.528233	-0.615044	0	0	0.54671	0	0	0	-0.572096	-0.570875	0	0	0	0	0	-0.550034
Otu0551	Bacteria(100);Bacteroidetes(100);Bacteroidetes_unclassified(100);Bacteroidetes_unclassified(100);Bacteroidetes_unclassified(100);Bacteroidetes_unclassified(100);	0.549317	0.517134	0.556224	0	0	0	0	0.543939	0	0.525777	0	-0.513708	0	0.557246	0	-0.585089	0	0	-0.566347	0.518316	0.552892	0	0	0	0	0.54794	0.609546	0	0	0.539532	-0.554985	0.562665	0.53615	-0.624261	0	0	0.554903	0	0	0	-0.58067	-0.57943	0	0	-0.505517	0	0	-0.558277
Otu0560	Bacteria(100);Spirochaetes(100);Spirochaetia(100);Spirochaetales(100);Spirochaetaceae(100);Treponema(100);	0.567649	0.534391	0.574786	0	0	0.513727	0	0.562091	0.508654	0.543323	0	-0.530851	0	0.575842	0	-0.604614	0	0	-0.585246	0.535613	0.571343	0	0	0	0	0.566226	0.629887	0	0	0.557537	-0.573506	0.581442	0.554042	-0.645094	0.506286	0	0.573421	-0.515143	0	0	-0.600047	-0.598767	0	0	-0.522386	0	0	-0.576908
Otu0564	Bacteria(100);Bacteroidetes(100);Bacteroidia(100);Bacteroidales(100);Muribaculaceae(100);Muribaculaceae_unclassified(100);	0.51376	0	0.520219	0	0	0	0	0.508729	0	0	0	0	0	0.521175	0	-0.547216	0	0	-0.529686	0	0.517103	0	0	0	0	0.512472	0.570089	0	0	0.504607	-0.51906	0.526243	0.501444	-0.583852	0	0	0.518984	0	0	0	-0.543082	-0.541923	0	0	0	0	0	-0.522139
Otu0570	Bacteria(100);Bacteroidetes(100);Bacteroidetes_unclassified(99);Bacteroidetes_unclassified(99);Bacteroidetes_unclassified(99);Bacteroidetes_unclassified(99);	0.570009	0.536613	0.577176	0	0	0.515863	0	0.564427	0.510768	0.545581	0	-0.533058	0	0.578235	0	-0.607128	0	0	-0.587679	0.53784	0.573718	0	0	0	0	0.56858	0.632505	0	0	0.559854	-0.57589	0.583859	0.556345	-0.647775	0.508391	0	0.575805	-0.517285	0	0	-0.602542	-0.601256	0	0	-0.524558	0	0	-0.579306
Otu0589	Bacteria(100);Spirochaetes(100);Spirochaetia(100);Spirochaetales(100);Spirochaetaceae(100);Treponema(100);	0.538995	0.507416	0.545772	0	0	0	0	0.533717	0	0.515897	0	-0.504055	0	0.546774	0	-0.574094	0	0	-0.555704	0.508576	0.542502	0	0	0	0	0.537644	0.598091	0	0	0.529393	-0.544556	0.552092	0.526074	-0.61253	0	0	0.544475	0	0	0	-0.569758	-0.568542	0	0	0	0	0	-0.547786
Otu0590	Bacteria(100);Firmicutes(100);Clostridia(100);Clostridiales(100);Clostridiaceae_1(100);Sarcina(99);	0.509142	0	0.515544	0	0	0	0	0.504157	0	0	0	0	0	0.516491	0	-0.542298	0	0	-0.524926	0	0.512455	0	0	0	0	0.507866	0.564965	0	0	0.500072	-0.514395	0.521514	0	-0.578605	0	0	0.514319	0	0	0	-0.538201	-0.537053	0	0	0	0	0	-0.517447
Otu0604	Bacteria(100);Spirochaetes(100);Spirochaetia(100);Spirochaetales(100);Sphaerochaetaceae(100);Sphaerochaetaceae_unclassified(99);	0	0	0	0	0	0	0	0	0	0	0	0	0	0	0	0	0	0	0	0	0	0	0	0	0	0	0.51006	0	0	0	0	0	0	-0.522374	0	0	0	0	0	0	0	0	0	0	0	0	0	0
Otu0605	Bacteria(100);Proteobacteria(100);Proteobacteria_unclassified(80);Proteobacteria_unclassified(80);Proteobacteria_unclassified(80);Proteobacteria_unclassified(80);	0	0	0	0	0	0	0	0	0	0	0	0	0	0.500052	0	-0.525038	0	0	-0.508219	0	0	0	0	0	0	0	0.546985	0	0	0	0	0.504916	0	-0.56019	0	0	0	0	0	0	-0.521072	-0.51996	0	0	0	0	0	-0.500978
Otu0613	Bacteria(100);Firmicutes(100);Clostridia(99);Clostridiales(99);Clostridiales_unclassified(99);Clostridiales_unclassified(99);	0.588972	0.554466	0.596378	0	0	0.533025	0	0.583206	0.527761	0.563732	0	-0.550793	0	0.597473	0	-0.627327	0	-0.506411	-0.607231	0.555733	0.592805	0	0	0	0	0.587496	0.653549	0.507797	0	0.57848	-0.595049	0.603284	0.574854	-0.669326	0.525305	0	0.594961	-0.534494	0.511689	0.502743	-0.622588	-0.621259	0	0	-0.54201	0	0	-0.598579
Otu0615	Bacteria(100);Bacteroidetes(100);Bacteroidia(100);Bacteroidales(100);Prevotellaceae(100);Prevotella(100);	0.511416	0	0.517847	0	0	0	0	0.506409	0	0	0	0	0	0.518798	0	-0.54472	0	0	-0.527271	0	0.514745	0	0	0	0	0.510134	0.567489	0	0	0.502306	-0.516693	0.523843	0	-0.581189	0	0	0.516617	0	0	0	-0.540605	-0.539451	0	0	0	0	0	-0.519758
Otu0619	Bacteria(100);Actinobacteria(100);Coriobacteriia(100);Eggerthellales(100);Eggerthellaceae(100);Eggerthellaceae_unclassified(100);	0.517806	0	0.524317	0	0	0	0	0.512736	0	0	0	0	0	0.52528	0	-0.551526	0	0	-0.533858	0	0.521176	0	0	0	0	0.516508	0.574579	0	0	0.508582	-0.523149	0.530388	0.505394	-0.588451	0	0	0.523071	0	0	0	-0.54736	-0.546191	0	0	0	0	0	-0.526252
Otu0621	Bacteria(100);Firmicutes(100);Firmicutes_unclassified(100);Firmicutes_unclassified(100);Firmicutes_unclassified(100);Firmicutes_unclassified(100);	0.546481	0.514464	0.553352	0	0	0	0	0.54113	0	0.523062	0	-0.511056	0	0.554369	0	-0.582068	0	0	-0.563422	0.51564	0.550037	0	0	0	0	0.545111	0.606398	0	0	0.536746	-0.55212	0.55976	0.533381	-0.621038	0	0	0.552038	0	0	0	-0.577671	-0.576438	0	0	-0.502906	0	0	-0.555395
Otu0626	Bacteria(100);Firmicutes(100);Clostridia(100);Clostridiales(100);Ruminococcaceae(100);Ruminococcaceae_unclassified(100);	0	0	0	0	0	0	0	0	0	0	0	0	0	0	0	0	0	0	0	0	0	0	0	0	0	0	0	0	0	0	0	0	0	0	0	0	0	0	0	0	0	0	0	0	0	0	0	0
Otu0627	Bacteria(100);Proteobacteria(100);Betaproteobacteria(100);Burkholderiales(100);Sutterellaceae(100);Duodenibacillus(96);	0	0	0	0	0	0	0	0	0	0	0	0	0	0	0	-0.502423	0	0	0	0	0	0	0	0	0	0	0.523424	0	0	0	0	0	0	-0.53606	0	0	0	0	0	0	0	0	0	0	0	0	0	0
Otu0630	Bacteria(100);Fibrobacteres(100);Fibrobacteria(100);Fibrobacterales(100);Fibrobacteraceae(100);Fibrobacter(100);	0	0	0.50557	0	0	0	0	0	0	0	0	0	0	0.506499	0	-0.531807	0	0	-0.514771	0	0.502542	0	0	0	0	0	0.554036	0	0	0	-0.504444	0.511425	0	-0.567411	0	0	0.504369	0	0	0	-0.527789	-0.526663	0	0	0	0	0	-0.507436
Otu0633	Bacteria(100);Firmicutes(100);Clostridia(100);Clostridiales(100);Ruminococcaceae(100);Ruminococcus(96);	0	0	0	0	0	0	0	0	0	0	0	0	0	0	0	0	0	0	0	0	0	0	0	0	0	0	0	0	0	0	0	0	0	0	0	0	0	0	0	0	0	0	0	0	0	0	0	0
Otu0636	Bacteria(100);Spirochaetes(100);Spirochaetia(100);Spirochaetales(100);Spirochaetaceae(100);Treponema(93);	0	0	0	0	0	0	0	0	0	0	0	0	0	0	0	0	0	0	0	0	0	0	0	0	0	0	0.515967	0	0	0	0	0	0	-0.528423	0	0	0	0	0	0	0	0	0	0	0	0	0	0
Otu0641	Bacteria(100);Firmicutes(100);Clostridia(100);Clostridiales(100);Lachnospiraceae(100);Lachnospiraceae_unclassified(100);	0	0	0	0	0	0	0	0	0	0	0	0	0	0	0	0	0	0	0	0	0	0	0	0	0	0	0	0	0	0	0	0	0	0	0	0	0	0	0	0	0	0	0	0	0	0	0	0
Otu0645	Bacteria(100);Firmicutes(100);Erysipelotrichia(100);Erysipelotrichales(100);Erysipelotrichaceae(100);Sharpea(100);	0	0	0	0	0	0	0	0	0	0	0	0	0	0	0	-0.509271	0	0	0	0	0	0	0	0	0	0	0.530558	0	0	0	0	0	0	-0.543367	0	0	0	0	0	0	-0.505424	-0.504345	0	0	0	0	0	0
Otu0648	Bacteria(100);Firmicutes(100);Erysipelotrichia(100);Erysipelotrichales(100);Erysipelotrichaceae(100);Absicoccus(100);	0	0	0	0	0	0	0	0	0	0	0	0	0	0	0	0	0	0	0	0	0	0	0	0	0	0	0.513164	0	0	0	0	0	0	-0.525552	0	0	0	0	0	0	0	0	0	0	0	0	0	0
Otu0651	Bacteria(100);Firmicutes(100);Clostridia(100);Clostridiales(100);Ruminococcaceae(100);Flintibacter(100);	0.537275	0.505797	0.544031	0	0	0	0	0.532015	0	0.514251	0	-0.502447	0	0.54503	0	-0.572263	0	0	-0.553931	0.506954	0.540772	0	0	0	0	0.535928	0.596183	0	0	0.527704	-0.542819	0.550331	0.524396	-0.610576	0	0	0.542738	0	0	0	-0.56794	-0.566728	0	0	0	0	0	-0.546038
Otu0656	Bacteria(100);Lentisphaerae(100);Oligosphaeria(100);Oligosphaerales(100);Oligosphaeraceae(100);Oligosphaera(100);	0	0	0	0	0	0	0	0	0	0	0	0	0	0	0	-0.505916	0	0	0	0	0	0	0	0	0	0	0.527063	0	0	0	0	0	0	-0.539787	0	0	0	0	0	0	-0.502094	-0.501022	0	0	0	0	0	0
Otu0658	Bacteria(100);Bacteroidetes(100);Bacteroidia(100);Bacteroidales(100);Prevotellaceae(100);Prevotellaceae_unclassified(91);	0.501246	0	0.507548	0	0	0	0	0	0	0	0	0	0	0.50848	0	-0.533887	0	0	-0.516785	0	0.504508	0	0	0	0	0	0.556203	0	0	0	-0.506418	0.513426	0	-0.569631	0	0	0.506343	0	0	0	-0.529854	-0.528723	0	0	0	0	0	-0.509421
Otu0659	Bacteria(100);Firmicutes(100);Negativicutes(100);Veillonellales(100);Veillonellaceae(100);Megasphaera(100);	0	0	0	0	0	0	0	0	0	0	0	0	0	0	0	0	0	0	0	0	0	0	0	0	0	0	0	0	0	0	0	0	0	0	0	0	0	0	0	0	0	0	0	0	0	0	0	0
Otu0662	Bacteria(100);Bacteroidetes(100);Bacteroidia(100);Bacteroidales(100);Prevotellaceae(100);Prevotella(88);	0.529938	0	0.536602	0	0	0	0	0.52475	0	0.507228	0	0	0	0.537587	0	-0.564448	0	0	-0.546367	0.500031	0.533387	0	0	0	0	0.52861	0.588042	0	0	0.520498	-0.535406	0.542816	0.517235	-0.602238	0	0	0.535327	0	0	0	-0.560185	-0.558989	0	0	0	0	0	-0.538582
Otu0667	Bacteria(100);Proteobacteria(100);Proteobacteria_unclassified(100);Proteobacteria_unclassified(100);Proteobacteria_unclassified(100);Proteobacteria_unclassified(100);	0	0	0	0	0	0	0	0	0	0	0	0	0	0	0	0	0	0	0	0	0	0	0	0	0	0	0	0	0	0	0	0	0	-0.501398	0	0	0	0	0	0	0	0	0	0	0	0	0	0
Otu0669	Bacteria(100);Firmicutes(100);Firmicutes_unclassified(100);Firmicutes_unclassified(100);Firmicutes_unclassified(100);Firmicutes_unclassified(100);	0.536131	0.50472	0.542872	0	0	0	0	0.530881	0	0.513155	0	-0.501376	0	0.543869	0	-0.571044	0	0	-0.552751	0.505874	0.53962	0	0	0	0	0.534787	0.594913	0	0	0.52658	-0.541663	0.549158	0.523279	-0.609275	0	0	0.541582	0	0	0	-0.56673	-0.565521	0	0	0	0	0	-0.544875
Otu0671	Bacteria(100);Fusobacteria(100);Fusobacteriia(100);Fusobacteriales(100);Fusobacteriaceae(100);Fusobacterium(100);	0	0	0	0	0	0	0	0	0	0	0	0	0	0	0	0	0	0	0	0	0	0	0	0	0	0	0	0	0	0	0	0	0	0	0	0	0	0	0	0	0	0	0	0	0	0	0	0
Otu0672	Bacteria(100);Bacteroidetes(100);Bacteroidia(100);Bacteroidales(100);Bacteroidaceae(100);Phocaeicola(100);	0	0	0	0	0	0	0	0	0	0	0	0	0	0	0	0	0	0	0	0	0	0	0	0	0	0	0	0	0	0	0	0	0	0	0	0	0	0	0	0	0	0	0	0	0	0	0	0
Otu0687	Bacteria(100);Proteobacteria(100);Betaproteobacteria(100);Burkholderiales(100);Burkholderiales_unclassified(100);Burkholderiales_unclassified(100);	0.54011	0.508466	0.546901	0	0	0	0	0.534821	0	0.516964	0	-0.505097	0	0.547905	0	-0.575282	0	0	-0.556854	0.509628	0.543625	0	0	0	0	0.538756	0.599329	0	0	0.530488	-0.545683	0.553234	0.527163	-0.613797	0	0	0.545602	0	0	0	-0.570936	-0.569718	0	0	0	0	0	-0.548919
Otu0691	Bacteria(100);Bacteroidetes(100);Bacteroidetes_unclassified(100);Bacteroidetes_unclassified(100);Bacteroidetes_unclassified(100);Bacteroidetes_unclassified(100);	0	0	0.500504	0	0	0	0	0	0	0	0	0	0	0.501423	0	-0.526477	0	0	-0.509612	0	0	0	0	0	0	0	0.548484	0	0	0	0	0.5063	0	-0.561725	0	0	0	0	0	0	-0.5225	-0.521385	0	0	0	0	0	-0.502351
Otu0697	Bacteria(100);Bacteria_unclassified(100);Bacteria_unclassified(100);Bacteria_unclassified(100);Bacteria_unclassified(100);Bacteria_unclassified(100);	0	0	0	0	0	0	0	0	0	0	0	0	0	0	0	0	0	0	0	0	0	0	0	0	0	0	0.501032	0	0	0	0	0	0	-0.513127	0	0	0	0	0	0	0	0	0	0	0	0	0	0
Otu0700	Bacteria(100);Proteobacteria(100);Gammaproteobacteria(100);Aeromonadales(100);Succinivibrionaceae(100);Succinivibrio(100);	0	0	0	0	0	0	0	0	0	0	0	0	0	0	0	0	0	0	0	0	0	0	0	0	0	0	0	0	0	0	0	0	0	0	0	0	0	0	0	0	0	0	0	0	0	0	0	0
Otu0701	Bacteria(100);Spirochaetes(100);Spirochaetia(100);Spirochaetales(100);Spirochaetaceae(100);Treponema(100);	0	0	0	0	0	0	0	0	0	0	0	0	0	0	0	-0.522868	0	0	-0.506118	0	0	0	0	0	0	0	0.544723	0	0	0	0	0.502828	0	-0.557874	0	0	0	0	0	0	-0.518918	-0.51781	0	0	0	0	0	0
Otu0707	Bacteria(100);Firmicutes(100);Clostridia(100);Clostridiales(100);Lachnospiraceae(100);Anaerotignum(100);	0	0	0	0	0	0	0	0	0	0	0	0	0	0	0	0	0	0	0	0	0	0	0	0	0	0	0	0	0	0	0	0	0	0	0	0	0	0	0	0	0	0	0	0	0	0	0	0
Otu0710	Bacteria(100);Bacteroidetes(100);Bacteroidia(100);Bacteroidales(100);Muribaculaceae(97);Muribaculaceae_unclassified(97);	0	0	0	0	0	0	0	0	0	0	0	0	0	0	0	0	0	0	0	0	0	0	0	0	0	0	0	0	0	0	0	0	0	0	0	0	0	0	0	0	0	0	0	0	0	0	0	0
Otu0717	Bacteria(100);Firmicutes(100);Clostridia(100);Clostridiales(100);Ruminococcaceae(100);Ruminococcus(98);	0.56468	0.531596	0.57178	0	0	0.51104	0	0.559151	0.505993	0.540481	0	-0.528075	0	0.57283	0	-0.601452	0	0	-0.582185	0.532812	0.568354	0	0	0	0	0.563264	0.626592	0	0	0.55462	-0.570506	0.578401	0.551144	-0.641719	0.503638	0	0.570422	-0.512449	0	0	-0.596909	-0.595635	0	0	-0.519654	0	0	-0.57389
Otu0730	Bacteria(100);Tenericutes(100);Mollicutes(100);Anaeroplasmatales(100);Anaeroplasmataceae(100);Asteroleplasma(100);	0	0	0	0	0	0	0	0	0	0	0	0	0	0	0	0	0	0	0	0	0	0	0	0	0	0	0.516522	0	0	0	0	0	0	-0.528992	0	0	0	0	0	0	0	0	0	0	0	0	0	0
Otu0732	Bacteria(100);Bacteroidetes(100);Bacteroidia(100);Bacteroidales(100);Prevotellaceae(100);Prevotella(85);	0.504697	0	0.511043	0	0	0	0	0	0	0	0	0	0	0.511982	0	-0.537563	0	0	-0.520343	0	0.507982	0	0	0	0	0.503432	0.560033	0	0	0	-0.509905	0.516961	0	-0.573553	0	0	0.509829	0	0	0	-0.533503	-0.532364	0	0	0	0	0	-0.512929
Otu0737	Bacteria(100);Bacteroidetes(100);Bacteroidia(96);Bacteroidales(96);Bacteroidales_unclassified(96);Bacteroidales_unclassified(96);	0	0	0	0	0	0	0	0	0	0	0	0	0	0	0	-0.500023	0	0	0	0	0	0	0	0	0	0	0.520924	0	0	0	0	0	0	-0.5335	0	0	0	0	0	0	0	0	0	0	0	0	0	0
Otu0743	Bacteria(100);Firmicutes(100);Clostridia(100);Clostridiales(100);Clostridiales_unclassified(100);Clostridiales_unclassified(100);	0	0	0	0	0	0	0	0	0	0	0	0	0	0	0	-0.514727	0	0	0	0	0	0	0	0	0	0	0.536243	0	0	0	0	0	0	-0.549188	0	0	0	0	0	0	-0.510839	-0.509749	0	0	0	0	0	0
Otu0745	Bacteria(100);Bacteroidetes(100);Bacteroidetes_unclassified(100);Bacteroidetes_unclassified(100);Bacteroidetes_unclassified(100);Bacteroidetes_unclassified(100);	0	0	0	0	0	0	0	0	0	0	0	0	0	0	0	0	0	0	0	0	0	0	0	0	0	0	0	0	0	0	0	0	0	0	0	0	0	0	0	0	0	0	0	0	0	0	0	0
Otu0749	Bacteria(100);Bacteroidetes(100);Bacteroidia(100);Bacteroidales(100);Prevotellaceae(100);Prevotella(100);	0	0	0	0	0	0	0	0	0	0	0	0	0	0	0	0	0	0	0	0	0	0	0	0	0	0	0	0	0	0	0	0	0	0	0	0	0	0	0	0	0	0	0	0	0	0	0	0
Otu0750	Bacteria(100);Proteobacteria(100);Deltaproteobacteria(100);Deltaproteobacteria_unclassified(100);Deltaproteobacteria_unclassified(100);Deltaproteobacteria_unclassified(100);	0	0	0	0	0	0	0	0	0	0	0	0	0	0	0	0	0	0	0	0	0	0	0	0	0	0	0	0	0	0	0	0	0	0	0	0	0	0	0	0	0	0	0	0	0	0	0	0
Otu0752	Bacteria(100);Lentisphaerae(100);Oligosphaeria(100);Oligosphaerales(100);Oligosphaeraceae(100);Oligosphaera(100);	0	0	0	0	0	0	0	0	0	0	0	0	0	0	0	0	0	0	0	0	0	0	0	0	0	0	0	0	0	0	0	0	0	-0.503496	0	0	0	0	0	0	0	0	0	0	0	0	0	0
Otu0754	Bacteria(100);Firmicutes(100);Clostridia(100);Clostridiales(100);Peptococcaceae_1(100);Peptococcus(100);	0	0	0	0	0	0	0	0	0	0	0	0	0	0	0	0	0	0	0	0	0	0	0	0	0	0	0	0	0	0	0	0	0	0	0	0	0	0	0	0	0	0	0	0	0	0	0	0
Otu0755	Bacteria(100);Bacteria_unclassified(100);Bacteria_unclassified(100);Bacteria_unclassified(100);Bacteria_unclassified(100);Bacteria_unclassified(100);	0.574668	0.541	0.581894	0	0	0.52008	0	0.569042	0.514944	0.550041	0	-0.537416	0	0.582963	0	-0.612091	0	0	-0.592484	0.542237	0.578408	0	0	0	0	0.573228	0.637676	0	0	0.564431	-0.580598	0.588632	0.560893	-0.653071	0.512547	0	0.580512	-0.521513	0	0	-0.607467	-0.606171	0	0	-0.528846	0	0	-0.584042
Otu0759	Bacteria(100);Firmicutes(100);Clostridia(100);Clostridiales(100);Clostridiales_unclassified(64);Clostridiales_unclassified(64);	0	0	0	0	0	0	0	0	0	0	0	0	0	0	0	0	0	0	0	0	0	0	0	0	0	0	0	0	0	0	0	0	0	0	0	0	0	0	0	0	0	0	0	0	0	0	0	0
Otu0774	Bacteria(100);Firmicutes(100);Clostridia(100);Clostridiales(100);Lachnospiraceae(100);Lachnospiraceae_unclassified(97);	0	0	0	0	0	0	0	0	0	0	0	0	0	0	0	0	0	0	0	0	0	0	0	0	0	0	0	0	0	0	0	0	0	0	0	0	0	0	0	0	0	0	0	0	0	0	0	0
Otu0789	Bacteria(100);Firmicutes(100);Clostridia(100);Clostridiales(100);Lachnospiraceae(100);Lachnospiraceae_unclassified(100);	0	0	0	0	0	0	0	0	0	0	0	0	0	0	0	0	0	0	0	0	0	0	0	0	0	0	0	0	0	0	0	0	0	0	0	0	0	0	0	0	0	0	0	0	0	0	0	0
Otu0791	Bacteria(100);Firmicutes(100);Clostridia(100);Clostridiales(100);Ruminococcaceae(100);Ruminococcaceae_unclassified(100);	0	0	0	0	0	0	0	0	0	0	0	0	0	0	0	0	0	0	0	0	0	0	0	0	0	0	0	0	0	0	0	0	0	0	0	0	0	0	0	0	0	0	0	0	0	0	0	0
Otu0797	Bacteria(100);Campilobacterota(100);Campylobacteria(100);Campylobacterales(100);Helicobacteraceae(100);Helicobacter(100);	0	0	0	0	0	0	0	0	0	0	0	0	0	0	0	0	0	0	0	0	0	0	0	0	0	0	0	0	0	0	0	0	0	0	0	0	0	0	0	0	0	0	0	0	0	0	0	0
Otu0799	Bacteria(100);Spirochaetes(100);Spirochaetia(100);Spirochaetales(100);Spirochaetaceae(100);Treponema(100);	0	0	0	0	0	0	0	0	0	0	0	0	0	0	0	0	0	0	0	0	0	0	0	0	0	0	0	0	0	0	0	0	0	0	0	0	0	0	0	0	0	0	0	0	0	0	0	0
Otu0800	Bacteria(100);Candidatus_Saccharibacteria(100);Candidatus_Saccharibacteria_unclassified(100);Candidatus_Saccharibacteria_unclassified(100);Candidatus_Saccharibacteria_unclassified(100);Candidatus_Saccharibacteria_unclassified(100);	0	0	0	0	0	0	0	0	0	0	0	0	0	0	0	0	0	0	0	0	0	0	0	0	0	0	0	0	0	0	0	0	0	0	0	0	0	0	0	0	0	0	0	0	0	0	0	0
Otu0803	Bacteria(100);Bacteria_unclassified(100);Bacteria_unclassified(100);Bacteria_unclassified(100);Bacteria_unclassified(100);Bacteria_unclassified(100);	0.529493	0	0.53615	0	0	0	0	0.524308	0	0.506802	0	0	0	0.537135	0	-0.563974	0	0	-0.545907	0	0.532939	0	0	0	0	0.528165	0.587547	0	0	0.52006	-0.534956	0.542359	0.5168	-0.601732	0	0	0.534877	0	0	0	-0.559713	-0.558519	0	0	0	0	0	-0.538129
Otu0809	Bacteria(100);Verrucomicrobia(100);Opitutae(100);Puniceicoccales(80);Puniceicoccaceae(80);Ruficoccus(80);	0	0	0	0	0	0	0	0	0	0	0	0	0	0	0	0	0	0	0	0	0	0	0	0	0	0	0	0	0	0	0	0	0	-0.505038	0	0	0	0	0	0	0	0	0	0	0	0	0	0
Otu0813	Bacteria(100);Proteobacteria(100);Gammaproteobacteria(100);Aeromonadales(100);Succinivibrionaceae(100);Succinivibrio(100);	0	0	0	0	0	0	0	0	0	0	0	0	0	0	0	0	0	0	0	0	0	0	0	0	0	0	0	0	0	0	0	0	0	0	0	0	0	0	0	0	0	0	0	0	0	0	0	0
Otu0821	Bacteria(100);Proteobacteria(100);Deltaproteobacteria(100);Desulfovibrionales(100);Desulfovibrionaceae(100);Bilophila(100);	0	0	0	0	0	0	0	0	0	0	0	0	0	0	0	0	0	0	0	0	0	0	0	0	0	0	0	0	0	0	0	0	0	0	0	0	0	0	0	0	0	0	0	0	0	0	0	0
Otu0826	Bacteria(100);Proteobacteria(100);Gammaproteobacteria(100);Aeromonadales(100);Succinivibrionaceae(100);Succinivibrio(100);	0	0	0	0	0	0	0	0	0	0	0	0	0	0	0	0	0	0	0	0	0	0	0	0	0	0	0.513145	0	0	0	0	0	0	-0.525533	0	0	0	0	0	0	0	0	0	0	0	0	0	0
Otu0833	Bacteria(100);Proteobacteria(100);Gammaproteobacteria(100);Aeromonadales(100);Succinivibrionaceae(100);Succinivibrio(100);	0	0	0	0	0	0	0	0	0	0	0	0	0	0	0	0	0	0	0	0	0	0	0	0	0	0	0	0	0	0	0	0	0	0	0	0	0	0	0	0	0	0	0	0	0	0	0	0
Otu0838	Bacteria(100);Firmicutes(100);Negativicutes(100);Selenomonadales(100);Selenomonadaceae(100);Mitsuokella(100);	0	0	0	0	0	0	0	0	0	0	0	0	0	0	0	0	0	0	0	0	0	0	0	0	0	0	0	0	0	0	0	0	0	0	0	0	0	0	0	0	0	0	0	0	0	0	0	0
Otu0842	Bacteria(100);Firmicutes(100);Clostridia(100);Clostridiales(100);Clostridiales_unclassified(100);Clostridiales_unclassified(100);	0	0	0	0	0	0	0	0	0	0	0	0	0	0	0	0	0	0	0	0	0	0	0	0	0	0	0	0	0	0	0	0	0	0	0	0	0	0	0	0	0	0	0	0	0	0	0	0
Otu0862	Bacteria(100);Firmicutes(100);Firmicutes_unclassified(100);Firmicutes_unclassified(100);Firmicutes_unclassified(100);Firmicutes_unclassified(100);	0	0	0	0	0	0	0	0	0	0	0	0	0	0	0	0	0	0	0	0	0	0	0	0	0	0	0	0	0	0	0	0	0	0	0	0	0	0	0	0	0	0	0	0	0	0	0	0
Otu0879	Bacteria(100);Firmicutes(100);Negativicutes(100);Selenomonadales(100);Selenomonadaceae(100);Selenomonas(90);	0	0	0	0	0	0	0	0	0	0	0	0	0	0	0	0	0	0	0	0	0	0	0	0	0	0	0	0	0	0	0	0	0	0	0	0	0	0	0	0	0	0	0	0	0	0	0	0
Otu0911	Bacteria(100);Bacteria_unclassified(83);Bacteria_unclassified(83);Bacteria_unclassified(83);Bacteria_unclassified(83);Bacteria_unclassified(83);	0	0	0	0	0	0	0	0	0	0	0	0	0	0	0	0	0	0	0	0	0	0	0	0	0	0	0	0	0	0	0	0	0	0	0	0	0	0	0	0	0	0	0	0	0	0	0	0
Otu0921	Bacteria(100);Actinobacteria(100);Coriobacteriia(100);Coriobacteriales(94);Coriobacteriales_unclassified(85);Coriobacteriales_unclassified(85);	0	0	0	0	0	0	0	0	0	0	0	0	0	0	0	0	0	0	0	0	0	0	0	0	0	0	0	0	0	0	0	0	0	0	0	0	0	0	0	0	0	0	0	0	0	0	0	0
Otu0934	Bacteria(100);Firmicutes(100);Clostridia(100);Clostridiales(100);Clostridiales_unclassified(94);Clostridiales_unclassified(94);	0	0	0	0	0	0	0	0	0	0	0	0	0	0	0	0	0	0	0	0	0	0	0	0	0	0	0	0	0	0	0	0	0	0	0	0	0	0	0	0	0	0	0	0	0	0	0	0
Otu0935	Bacteria(100);Firmicutes(100);Clostridia(100);Clostridiales(100);Lachnospiraceae(100);Lachnospiraceae_unclassified(100);	0	0	0	0	0	0	0	0	0	0	0	0	0	0	0	0	0	0	0	0	0	0	0	0	0	0	0	0	0	0	0	0	0	0	0	0	0	0	0	0	0	0	0	0	0	0	0	0
Otu0991	Bacteria(100);Firmicutes(100);Clostridia(100);Clostridiales(100);Lachnospiraceae(100);Lachnospiraceae_unclassified(100);	0	0	0	0	0	0	0	0	0	0	0	0	0	0	0	0	0	0	0	0	0	0	0	0	0	0	0	0	0	0	0	0	0	0	0	0	0	0	0	0	0	0	0	0	0	0	0	0
Otu1015	Bacteria(100);Firmicutes(100);Clostridia(100);Clostridiales(100);Lachnospiraceae(100);Lachnospiraceae_unclassified(100);	0	0	0	0	0	0	0	0	0	0	0	0	0	0	0	0	0	0	0	0	0	0	0	0	0	0	0	0	0	0	0	0	0	0	0	0	0	0	0	0	0	0	0	0	0	0	0	0
Otu1039	Bacteria(100);Firmicutes(100);Clostridia(100);Clostridiales(100);Lachnospiraceae(100);Lachnospiraceae_unclassified(100);	0	0	0	0	0	0	0	0	0	0	0	0	0	0	0	0	0	0	0	0	0	0	0	0	0	0	0	0	0	0	0	0	0	0	0	0	0	0	0	0	0	0	0	0	0	0	0	0
Otu1063	Bacteria(100);Bacteria_unclassified(100);Bacteria_unclassified(100);Bacteria_unclassified(100);Bacteria_unclassified(100);Bacteria_unclassified(100);	0	0	0	0	0	0	0	0	0	0	0	0	0	0	0	0	0	0	0	0	0	0	0	0	0	0	0	0	0	0	0	0	0	0	0	0	0	0	0	0	0	0	0	0	0	0	0	0
[truncated: 833 more columns]
